# Supplementary material for: The way aesthetic needs affects the relationship between aesthetic responsiveness and creativity
Source: PLoS One. 2025 Sep 2;20(9):e0331067. doi: 10.1371/journal.pone.0331067 (PMC12404458; doi:10.1371/journal.pone.0331067)
Supplement: S1 Table — (XLSX) [file pone.0331067.s001.xlsx]

## Sheet: Sheet1
序号	提交答卷时间	1、您的性别：	2、您的年龄段：	3、1. 您的学科为	4、受教育程度	5、您的职业	6、您的收入	7、喜欢用美丽的事物包围自己	8、我会努力使周围的环境保持和谐有序	9、我十分注重房屋装饰的细节	10、我十分注意别人穿衣打扮的细节	11、我十分注重食物的外观呈现及摆盘	12、我更喜欢有吸引力的生活用品	13、我积极寻找体验艺术的机会	14、我享受于欣赏艺术作品	15、我认为欣赏艺术品或听音乐是十分必要的	16、我喜欢寻找感兴趣的艺术作品的信息	17、我对身边环境中的艺术活动感兴趣	18、我感觉到接触艺术的需求十分强烈	19、我喜欢参与艺术活动	20、我经常在大自然中寻找美	21、在旅行中，我会选择在自然风景优美的地方停留	22、在寻找住所中，我会考虑窗外是否有美丽的风景	23、我能够从观察和谐美丽的自然环境中获得乐趣	24、我会关注公共空间的美感度		25、欣赏艺术作品时，我能体会到其中的美	26、欣赏艺术作品时，我会为其和谐美而感动	27、欣赏音乐时，会被音乐所感动	28、欣赏艺术作品时，我会觉得充满能量、精神充沛	29、参观博物馆、听音乐会或欣赏舞蹈表演	30、欣赏艺术作品时，会产生敬畏、恐惧或震撼的感觉	31、欣赏艺术作品时，会感觉自己与作品、周边环境融为一体	32、欣赏艺术作品时，会深受作品感染	33、欣赏艺术作品时，会感受到快乐、宁静等积极情绪	34、生活中有制作雕塑、绘画、导演电影或从事设计工作的行为	35、平时会写诗或写小说	36、目前(或过去)参加过艺术、创意写作或美学方面的课程		37、在学校里，我喜欢试着对事物或问题作猜测，即使不一定都猜对也无所谓。	38、尝试新的游戏和活动，是一件有趣的事。	39、我不喜欢受太多的规则限制。	40、对于一件事先猜猜看，再看是否猜对了，这种方法很有趣。	41、我喜欢尝试新的事物，目的只是为了想知道会有什么结果。	42、我喜欢和朋友在一起，和他们分享我的想法。	43、我喜欢唱没有人知道的新歌。	44、玩游戏时，我通常有兴趣参加，而不在乎输赢。	45、我喜欢仔细观察我没有见过的东西，以了解详细的情形。	46、我喜欢做许多新鲜的事情。
1	2024-08-20	2	3	4	4	5	1	6	5	6	4	5	6	5	4	6	6	5	5	6	6	6	4	5	6	96	4	4	5	3	5	5	3	4	4	5	2	5	49	4	4	4	4	5	3	3	4	4	4
2	2024-08-20	2	2	4	4	5	1	6	5	5	3	5	6	6	6	6	5	5	5	6	6	5	5	6	6	97	4	4	4	4	4	3	3	4	3	2	2	3	40	4	5	4	3	4	4	3	5	5	4
3	2024-08-20	1	3	4	4	5	2	5	5	6	5	5	5	6	5	6	6	6	5	6	6	6	6	6	5	100	4	5	5	4	5	5	5	5	5	2	2	5	52	4	5	4	4	2	4	2	4	4	4
4	2024-08-20	2	2	1	4	5	1	6	4	4	6	4	5	6	5	6	5	6	6	5	6	6	6	6	5	97	3	3	2	4	4	2	2	2	3	2	1	2	30	4	4	4	4	3	4	2	4	4	4
5	2024-08-20	2	3	5	4	4	2	5	4	5	2	2	5	4	4	4	3	2	1	3	5	6	3	5	2	65	3	2	3	3	2	3	2	2	4	1	1	1	27	3	4	4	2	2	4	1	4	3	2
6	2024-08-20	2	4	4	4	5	1	5	6	5	4	5	5	5	5	6	6	6	5	6	6	5	6	6	6	98	4	4	4	4	4	4	3	4	5	2	2	2	42	4	4	4	4	3	5	3	4	4	4
7	2024-08-20	2	3	4	4	3	3	6	5	5	5	5	6	6	6	6	6	5	5	5	4	6	4	5	5	95	3	3	5	2	3	3	2	2	2	4	1	4	34	4	4	3	3	3	5	2	3	3	4
8	2024-08-20	1	3	1	4	1	2	6	6	5	3	5	5	4	4	4	4	3	2	3	6	6	6	6	5	83	3	2	3	2	2	1	1	2	3	1	1	1	22	4	4	4	3	2	4	2	3	2	3
9	2024-08-20	2	3	4	4	3	2	6	5	6	5	5	6	5	6	5	5	5	4	5	6	6	5	5	5	95	4	3	4	3	3	3	3	4	3	5	1	4	40	3	4	5	3	3	5	2	2	4	4
10	2024-08-20	2	3	4	4	7	2	5	5	5	4	5	6	6	6	5	5	5	5	6	6	5	6	6	6	97	4	5	4	4	5	3	3	4	4	3	1	4	44	4	4	3	4	3	5	1	4	4	5
11	2024-08-20	1	3	1	3	7	2	6	6	6	6	6	6	6	6	6	6	6	5	5	6	5	6	6	6	105	3	4	4	3	4	3	3	3	3	2	1	2	35	3	4	4	4	4	4	3	4	4	4
12	2024-08-20	2	3	4	4	3	2	5	5	5	4	4	5	4	4	5	4	4	4	5	6	6	4	5	5	84	3	3	4	2	4	3	2	3	2	3	1	2	32	3	4	4	4	3	4	2	4	2	5
13	2024-08-20	2	3	1	4	4	2	6	5	6	6	6	6	4	4	2	4	4	2	4	6	6	3	6	3	83	5	5	3	2	2	3	2	4	3	4	1	1	35	5	3	5	5	5	5	1	4	3	3
14	2024-08-20	1	3	2	4	4	2	3	5	3	3	2	2	2	2	2	2	2	2	2	2	4	4	4	4	50	2	3	1	1	1	1	1	1	1	1	1	1	15	2	2	3	2	2	3	3	4	3	2
15	2024-08-20	2	2	3	4	7	4	6	6	6	4	5	6	5	6	6	6	6	5	4	5	6	5	6	5	98	5	4	5	4	5	4	4	4	5	3	2	3	48	4	4	5	4	3	2	2	4	4	4
16	2024-08-20	1	2	1	4	1	2	5	5	5	5	5	5	5	5	5	5	5	5	5	5	5	5	5	5	90	3	3	3	3	3	3	3	3	3	3	3	3	36	4	4	4	4	4	4	4	4	4	4
17	2024-08-20	1	3	1	3	1	1	4	6	6	6	5	5	4	4	4	3	3	2	3	5	6	6	5	5	82	2	2	3	2	2	3	2	2	2	1	1	1	23	3	4	4	4	3	5	2	2	4	4
18	2024-08-20	1	3	1	4	5	1	3	6	5	2	5	5	4	5	6	5	2	4	3	6	6	6	5	6	84	3	3	4	3	3	3	3	3	3	1	1	1	31	4	4	4	2	2	4	1	4	4	2
19	2024-08-20	2	2	4	4	5	1	5	5	6	5	5	5	5	5	5	5	5	5	5	5	5	6	6	5	93	4	4	4	4	4	4	4	4	4	3	3	5	47	4	4	5	4	3	4	4	2	4	3
20	2024-08-20	1	3	1	4	1	2	5	5	5	5	5	5	5	5	5	5	5	5	5	6	6	6	6	6	95	5	4	3	4	5	5	5	5	5	4	5	5	55	5	4	4	4	3	3	5	5	5	5
21	2024-08-20	1	3	3	3	7	3	5	5	5	5	5	5	4	6	6	6	6	5	4	6	6	6	6	5	96	3	4	4	4	4	4	4	4	4	2	2	1	40	3	4	4	5	4	3	2	2	4	4
22	2024-08-20	1	3	1	3	1	2	5	5	4	4	5	6	5	5	4	4	4	4	4	5	5	5	5	4	83	3	4	4	3	3	2	3	3	3	2	2	2	34	4	3	5	3	4	5	2	2	4	4
23	2024-08-20	2	5	2	4	3	2	4	5	5	4	4	4	4	4	5	5	4	4	4	6	6	5	6	5	84	3	3	3	3	3	3	2	2	3	1	2	2	30	4	4	4	4	4	2	3	2	4	3
24	2024-08-20	1	2	1	4	1	1	5	5	2	4	4	5	4	4	4	4	5	4	4	4	5	5	4	4	76	3	3	3	3	3	3	3	3	3	3	3	3	36	3	3	3	3	3	3	3	3	3	3
25	2024-08-20	1	3	1	4	1	3	4	5	5	2	4	5	5	5	5	5	5	5	5	6	6	6	6	6	90	4	4	4	4	4	4	3	4	4	1	1	1	38	4	4	4	4	4	4	1	4	4	4
26	2024-08-20	2	3	4	4	5	1	5	3	3	3	3	5	3	5	6	6	5	3	3	6	6	3	6	5	79	5	5	5	5	5	3	2	3	3	1	1	1	39	4	4	5	3	2	5	2	2	4	5
27	2024-08-20	2	3	1	4	1	1	5	4	5	5	5	5	4	3	5	4	3	3	3	4	4	3	5	3	73	3	3	4	3	4	3	3	3	3	1	1	2	33	3	4	4	3	3	5	4	4	4	4
28	2024-08-20	1	3	1	3	1	4	6	3	6	6	5	6	5	5	6	6	5	4	5	5	6	6	6	5	96	3	2	3	1	2	3	2	3	3	4	1	3	30	3	3	4	4	2	5	4	4	5	5
29	2024-08-20	2	3	5	4	1	2	6	6	5	3	3	5	5	5	5	3	5	4	5	6	6	5	6	6	89	3	3	3	3	3	3	2	3	3	2	1	3	32	4	4	4	4	5	4	4	3	4	4
30	2024-08-20	2	3	4	4	3	2	5	5	6	5	5	5	5	5	6	5	5	5	5	5	6	6	6	6	96	4	4	4	4	4	3	3	3	4	4	1	5	43	3	5	5	4	3	4	2	2	4	3
31	2024-08-20	1	3	1	3	1	2	5	5	5	5	5	5	5	5	5	5	5	5	5	5	5	5	5	5	90	1	1	1	1	1	1	1	1	1	1	1	1	12	3	3	3	3	3	3	3	3	3	3
32	2024-08-20	1	3	1	4	5	1	5	4	4	2	2	4	5	4	4	4	4	3	4	5	5	2	5	5	71	3	2	4	3	3	3	4	4	4	2	1	3	36	3	4	4	2	2	3	1	5	4	4
33	2024-08-20	1	3	1	3	1	2	5	6	6	6	5	6	6	6	6	6	6	6	5	6	6	6	6	6	105	5	5	5	5	5	3	4	5	5	5	3	2	52	5	5	5	5	5	5	5	5	5	5
34	2024-08-20	1	3	1	3	1	2	1	3	1	6	5	5	4	4	5	5	5	5	5	5	5	5	5	5	79	5	4	4	4	4	4	5	5	4	5	5	5	54	4	4	5	5	5	5	5	5	4	5
35	2024-08-20	1	3	1	3	7	3	4	6	5	6	6	6	6	6	6	6	6	6	6	6	6	6	6	6	105	5	5	5	5	5	5	5	5	5	5	5	5	60	5	5	5	5	5	5	5	5	5	5
36	2024-08-20	2	3	2	4	1	3	5	5	4	4	5	5	6	5	5	5	5	4	6	6	6	6	6	5	93	4	3	4	3	4	3	4	4	5	5	3	5	47	4	5	5	5	4	4	3	4	3	4
37	2024-08-20	2	3	4	3	3	1	6	5	6	6	6	6	6	6	6	6	6	6	6	6	6	6	6	6	107	4	4	5	5	3	4	3	5	5	2	1	4	45	3	4	5	4	4	4	4	2	4	4
38	2024-08-20	1	2	1	3	1	4	6	6	6	5	6	6	6	6	5	5	4	4	4	6	6	6	6	5	98	5	5	4	5	3	3	3	3	3	3	1	1	39	5	5	5	5	5	5	3	5	5	5
39	2024-08-20	1	3	1	4	1	2	4	5	4	2	2	4	4	5	5	5	4	4	3	5	5	2	5	3	71	4	3	2	3	3	3	2	3	3	1	1	1	29	4	4	4	4	3	4	3	2	4	3
40	2024-08-20	1	3	1	4	1	2	5	5	5	5	6	6	5	6	6	5	5	5	5	5	5	5	5	5	94	4	4	4	4	4	3	3	3	3	2	1	3	38	4	4	4	4	4	4	4	4	4	4
41	2024-08-20	2	3	4	4	3	1	6	5	5	4	4	6	6	6	6	6	6	5	6	6	6	6	6	6	101	4	3	4	3	3	3	2	3	3	2	1	3	34	3	2	2	3	3	3	3	4	3	3
42	2024-08-20	2	2	4	4	5	1	6	6	6	6	6	6	6	6	6	6	6	5	6	6	6	6	6	6	107	4	4	4	4	3	3	3	4	4	3	3	3	42	4	4	4	2	2	4	3	3	4	4
43	2024-08-20	1	3	1	4	1	2	5	5	6	5	5	5	5	5	5	6	5	5	1	5	6	6	6	6	92	4	4	4	4	4	2	2	2	3	2	1	1	33	4	4	4	4	4	4	4	4	4	4
44	2024-08-20	1	3	1	4	1	3	5	5	5	4	4	5	5	5	5	4	5	5	4	5	6	5	6	5	88	4	4	4	4	3	3	4	4	4	2	3	2	41	4	4	4	4	4	4	2	4	4	4
45	2024-08-20	2	2	4	4	5	1	5	5	5	4	5	5	5	5	6	5	5	5	5	5	6	5	6	6	93	3	4	4	4	4	4	4	4	4	4	3	4	46	3	4	4	4	3	4	2	3	4	4
46	2024-08-20	2	3	2	3	1	3	5	5	6	5	6	6	6	6	6	6	6	5	6	6	6	6	6	6	104	4	5	5	5	4	3	5	5	5	5	3	3	52	4	4	4	4	4	4	3	4	5	5
47	2024-08-20	1	4	4	4	5	1	6	6	5	3	2	5	5	6	6	6	6	6	6	5	6	6	6	6	97	4	5	5	4	4	4	3	5	3	4	2	2	45	4	5	5	4	4	4	4	4	4	4
48	2024-08-20	1	3	1	4	1	3	5	5	4	5	4	5	5	6	5	5	5	6	4	5	6	6	6	6	93	3	3	4	3	3	3	4	4	3	5	1	4	40	4	4	4	4	4	4	4	4	4	4
49	2024-08-20	1	2	1	1	1	1	2	3	2	2	1	1	3	4	4	4	6	6	6	6	6	6	6	6	74	5	5	5	5	5	5	5	5	5	5	5	5	60	5	5	5	5	5	5	5	5	5	5
50	2024-08-20	2	3	4	4	7	2	5	6	4	4	5	5	4	5	5	5	5	5	5	5	6	6	5	5	90	4	2	2	3	4	3	2	3	3	4	2	2	34	3	3	4	3	2	2	3	2	2	2
51	2024-08-20	2	3	4	4	5	1	6	6	6	4	5	6	6	6	6	6	5	5	4	5	5	6	6	6	99	4	5	5	4	5	3	3	3	5	5	1	4	47	5	4	4	4	4	5	3	3	4	3
52	2024-08-20	1	4	4	3	1	3	4	5	6	5	4	4	5	5	6	5	4	4	5	6	6	6	6	5	91	3	4	5	3	4	3	3	3	3	4	2	2	39	4	4	5	4	5	3	4	5	3	4
53	2024-08-22	2	2	4	4	2	1	6	5	4	5	5	6	6	6	6	6	6	6	6	6	6	6	6	5	102	4	5	5	3	4	4	5	4	4	3	1	5	47	4	4	5	4	1	4	2	3	3	4
54	2024-09-14	2	5	3	4	3	3	6	6	5	5	5	5	4	5	5	5	5	5	5	5	6	5	5	5	92	4	4	4	3	3	3	3	4	4	1	1	2	36	3	2	2	4	2	4	1	1	2	2
55	2024-09-14	2	2	4	3	5	1	6	5	4	5	4	6	5	5	6	3	4	5	5	6	6	5	6	5	91	3	2	5	3	2	5	3	4	4	2	2	3	38	4	4	4	5	3	4	3	4	4	4
56	2024-09-14	1	2	1	3	5	1	6	6	6	3	3	6	4	6	6	6	6	6	6	6	6	6	6	6	100	4	5	3	5	2	5	1	3	3	3	2	2	38	4	3	5	4	5	5	3	5	5	5
57	2024-09-14	1	2	1	3	5	1	6	6	6	6	6	6	4	6	6	4	4	4	4	4	4	4	4	4	88	3	3	3	3	3	2	4	3	4	3	3	3	37	2	1	5	4	5	5	4	5	5	5
58	2024-09-14	1	2	1	3	5	1	5	5	5	5	5	4	3	5	5	5	4	3	3	4	4	4	4	4	77	3	4	4	5	2	4	4	4	3	5	3	4	45	2	3	2	3	3	5	4	2	3	3
59	2024-09-14	1	2	1	3	5	1	5	5	5	4	4	5	5	5	4	5	5	4	4	5	5	5	5	5	85	4	3	4	4	4	3	3	3	3	2	3	3	39	3	3	4	3	4	4	3	3	3	3
60	2024-09-14	1	6	4	4	3	3	5	4	5	5	6	6	5	6	6	6	6	5	5	6	6	6	5	6	99	4	4	4	3	4	3	3	4	4	2	3	4	42	4	2	5	4	3	3	1	4	4	3
61	2024-09-14	1	2	1	3	5	1	5	4	5	5	5	5	5	5	5	4	4	4	4	6	6	5	6	6	89	3	3	4	4	4	4	3	3	4	4	4	3	43	4	4	4	4	4	3	3	4	3	3
62	2024-09-14	1	2	1	4	5	1	4	2	5	4	4	4	4	4	4	4	4	4	4	4	4	4	4	4	71	3	3	3	3	2	2	3	2	3	4	2	3	33	3	3	3	4	2	3	2	3	2	4
63	2024-09-14	2	2	1	3	5	1	6	6	6	6	6	6	6	6	6	6	6	6	6	6	5	5	5	6	105	5	5	5	5	5	5	5	5	5	5	5	5	60	4	5	5	5	5	5	5	5	5	5
64	2024-09-14	1	2	1	3	5	1	5	5	5	6	5	5	5	5	5	5	6	6	6	5	5	5	5	5	94	4	4	4	4	4	4	4	4	4	5	2	3	46	3	4	4	4	4	4	2	4	4	4
65	2024-09-14	1	2	1	3	5	1	6	6	6	4	5	5	5	6	5	5	5	5	5	6	6	6	6	6	98	5	4	4	4	4	4	4	4	4	4	4	4	49	4	5	5	5	3	5	3	5	4	4
66	2024-09-14	2	2	1	3	5	1	5	5	5	2	2	5	5	5	6	6	5	4	5	5	5	5	5	5	85	3	5	5	4	4	4	3	4	2	3	4	2	43	5	5	5	5	5	5	4	4	4	5
67	2024-09-14	1	2	1	3	5	1	1	5	3	3	3	3	4	2	6	6	5	4	4	4	4	3	5	4	69	3	3	3	5	4	2	2	2	4	2	2	1	33	1	2	3	3	3	4	4	2	3	2
68	2024-09-14	1	2	1	3	5	1	3	5	1	5	1	3	3	4	4	5	5	5	5	5	5	5	5	5	74	2	2	2	2	2	2	2	2	2	2	2	2	24	3	3	3	3	3	3	3	3	3	3
69	2024-09-14	1	2	1	3	5	1	5	5	5	5	5	5	5	6	5	5	5	4	4	6	6	6	6	6	94	4	5	5	5	5	3	5	4	5	1	1	3	46	3	3	5	3	3	2	5	5	5	5
70	2024-09-14	1	2	1	3	5	1	2	5	5	5	5	5	5	5	6	5	6	5	5	6	5	5	5	5	90	2	2	5	2	1	1	2	1	1	1	1	3	22	4	5	3	1	3	3	4	5	3	4
71	2024-09-14	2	2	1	3	5	1	5	5	5	4	5	6	5	4	4	4	4	4	4	5	4	5	5	5	83	4	3	3	4	4	4	4	3	4	3	2	3	41	4	4	4	4	4	4	4	4	4	4
72	2024-09-14	2	2	1	3	5	1	4	5	4	4	4	5	5	5	6	5	5	5	5	5	6	5	6	5	89	4	4	5	4	4	1	4	4	4	2	2	3	41	3	4	4	2	2	4	1	5	4	4
73	2024-09-14	1	2	1	3	5	1	5	5	4	5	4	5	5	5	4	4	5	4	4	5	5	5	6	5	85	4	4	4	4	4	3	3	3	3	2	2	3	39	3	4	4	3	3	4	2	4	4	4
74	2024-09-14	2	2	4	3	5	1	6	5	5	5	4	5	6	6	6	6	6	6	6	6	6	6	6	6	102	5	5	5	5	5	5	5	5	5	5	3	5	58	4	3	5	4	3	4	4	3	4	5
75	2024-09-14	1	2	4	3	5	1	4	4	4	4	4	4	4	4	4	4	4	4	4	4	4	4	4	4	72	3	3	3	3	3	2	5	5	3	3	4	4	41	4	4	4	3	3	3	3	3	4	2
76	2024-09-14	1	2	4	3	5	3	5	5	5	5	2	2	5	5	5	5	5	4	4	3	4	5	4	3	76	4	4	3	4	3	2	4	4	3	3	2	2	38	4	3	3	3	2	3	3	3	3	4
77	2024-09-14	2	1	4	3	5	1	6	6	3	2	5	3	4	3	2	5	4	5	6	3	1	5	1	3	67	4	3	1	3	5	2	3	4	5	5	5	4	44	4	5	2	4	1	1	1	5	2	2
78	2024-09-14	2	2	4	3	5	1	5	6	6	3	4	4	6	6	6	6	6	6	6	6	6	6	6	6	100	4	4	4	5	5	5	5	5	5	5	5	5	57	5	5	5	4	4	4	4	4	5	5
79	2024-09-14	2	2	4	3	5	1	6	6	6	4	6	6	6	6	6	6	6	6	6	6	6	6	6	6	106	5	5	5	5	5	5	5	5	5	5	5	5	60	5	5	5	5	5	2	5	5	5	4
80	2024-09-14	2	2	4	3	5	1	6	5	6	5	5	6	6	6	6	6	6	6	6	6	6	6	6	5	104	5	5	5	5	5	5	5	5	5	3	3	5	56	5	5	5	5	2	5	4	3	5	5
81	2024-09-14	2	2	4	3	5	1	5	4	3	1	1	5	4	5	6	6	4	4	4	5	5	5	4	4	75	3	3	4	3	3	3	3	2	3	3	3	3	36	3	4	5	4	3	4	3	3	3	4
82	2024-09-14	2	2	4	3	5	1	5	5	5	5	5	5	5	5	5	6	5	6	6	5	5	5	5	5	93	4	5	5	5	5	5	5	5	5	5	2	1	52	2	4	5	4	4	5	3	4	4	4
83	2024-09-14	1	2	3	3	5	1	6	6	6	6	6	6	6	6	6	6	6	6	6	6	6	6	6	6	108	5	5	5	5	5	5	5	5	5	5	5	5	60	5	5	5	5	5	5	5	5	5	5
84	2024-09-14	1	2	4	3	5	1	1	1	2	2	1	2	2	3	2	4	3	3	3	2	1	2	2	2	38	2	3	2	2	2	1	1	1	1	1	1	1	18	1	1	1	1	1	1	1	1	1	1
85	2024-09-14	1	2	4	3	5	1	6	6	6	6	6	6	6	6	6	6	6	6	6	6	6	6	6	6	108	5	5	5	5	5	5	5	5	5	5	5	5	60	5	5	5	5	5	5	5	5	5	5
86	2024-09-14	2	2	4	3	5	1	6	6	6	4	5	5	5	5	5	5	5	5	5	6	6	5	6	5	95	4	3	3	3	2	3	3	3	3	2	2	3	34	3	3	4	3	3	3	3	3	3	3
87	2024-09-14	2	2	4	3	5	1	6	6	6	5	5	5	4	4	4	4	4	3	4	4	4	5	5	5	83	3	3	4	4	3	4	3	3	4	2	2	1	36	3	3	4	4	3	4	4	2	3	3
88	2024-09-14	2	2	4	3	5	1	5	5	5	5	5	6	5	5	6	5	5	5	5	6	6	5	5	5	94	4	3	5	4	4	3	3	3	3	3	4	3	42	4	4	4	4	4	4	3	4	5	4
89	2024-09-14	2	2	4	3	5	1	6	6	5	4	5	5	5	5	5	5	5	5	5	5	5	4	5	4	89	4	3	4	4	3	4	3	4	4	3	3	2	41	4	4	4	2	2	3	1	3	4	3
90	2024-09-14	2	2	4	3	5	1	5	5	4	3	4	5	5	5	6	5	5	4	5	5	6	5	5	5	87	4	4	3	4	4	4	4	4	4	3	2	3	43	3	3	3	3	3	3	3	3	3	3
91	2024-09-14	2	2	4	3	5	1	6	4	5	6	5	5	5	5	6	4	5	4	5	5	5	5	5	5	90	4	4	5	3	2	3	3	4	4	1	1	2	36	5	5	5	5	5	5	5	3	4	5
92	2024-09-14	2	2	4	3	5	1	5	5	4	5	5	4	4	5	5	5	5	4	4	4	6	6	5	5	86	3	3	3	3	3	2	4	4	4	2	2	2	35	3	4	5	4	4	5	2	2	3	4
93	2024-09-14	2	2	4	3	5	1	5	1	6	5	5	5	5	5	4	5	5	6	5	5	6	6	6	6	91	4	5	5	4	3	3	5	4	4	4	3	2	46	5	4	5	5	5	5	2	1	5	4
94	2024-09-14	1	2	4	3	5	1	6	6	5	5	5	6	6	6	6	6	6	6	6	6	6	6	6	6	105	4	4	5	4	4	4	4	4	5	2	2	4	46	5	5	5	5	3	5	3	5	5	4
95	2024-09-14	2	2	4	3	5	1	6	6	6	6	6	6	6	6	6	6	6	6	6	6	6	6	6	6	108	4	4	4	4	4	4	4	4	4	4	3	4	47	5	5	5	5	5	5	4	5	5	5
96	2024-09-14	2	2	4	3	5	1	6	5	5	1	5	6	4	5	6	3	4	4	3	3	5	5	6	5	81	4	4	5	5	4	5	3	4	4	3	1	3	45	3	4	5	4	4	5	3	4	5	5
97	2024-09-14	2	2	4	3	5	1	4	4	4	4	4	4	4	4	4	4	4	4	4	4	4	1	1	1	63	1	1	1	1	1	1	1	1	1	1	1	1	12	1	1	1	1	1	1	1	1	1	1
98	2024-09-14	1	2	4	3	5	1	5	6	6	5	4	4	5	4	6	6	5	5	5	6	6	6	6	6	96	4	3	3	3	4	4	3	3	3	2	3	3	38	4	5	5	5	4	5	3	4	4	4
99	2024-09-14	2	2	1	3	5	1	5	5	5	5	5	5	6	6	6	6	6	5	6	5	5	6	6	5	98	4	4	5	5	3	4	3	4	4	3	3	4	46	4	5	5	4	4	4	3	4	4	5
100	2024-09-14	2	2	4	3	5	1	6	6	5	6	6	6	5	5	5	5	5	5	5	6	6	6	5	5	98	5	5	5	5	5	5	5	5	5	4	3	5	57	4	4	4	5	5	5	3	3	4	4
101	2024-09-14	2	2	4	3	5	1	5	5	5	5	5	5	5	6	5	5	5	5	5	5	5	5	5	5	91	4	4	4	4	4	4	4	4	4	4	4	4	48	4	4	4	4	4	4	4	4	4	4
102	2024-09-14	2	2	4	3	5	1	5	5	6	5	5	6	5	5	5	5	5	5	5	6	6	5	6	6	96	4	4	3	3	4	4	4	4	4	3	3	3	43	4	4	5	5	4	3	3	2	4	5
103	2024-09-14	2	2	4	1	5	1	5	5	4	5	4	6	6	6	6	6	6	6	6	6	5	6	5	6	99	4	4	5	5	5	4	4	4	5	5	4	3	52	4	4	5	4	4	5	4	4	4	5
104	2024-09-14	1	2	1	3	5	1	6	6	6	6	6	6	6	6	6	6	6	6	6	6	6	6	6	6	108	5	5	5	5	5	5	5	5	5	5	5	5	60	5	5	5	5	5	5	5	5	5	5
105	2024-09-14	2	2	4	3	5	1	5	6	5	5	6	5	4	5	6	6	6	5	5	6	6	5	6	6	98	4	4	3	5	4	3	2	3	3	2	2	3	38	3	4	4	5	4	4	1	4	4	4
106	2024-09-14	2	2	4	3	5	1	6	5	5	5	4	6	6	5	6	6	6	5	5	6	6	5	5	5	97	4	3	4	2	3	3	2	3	3	4	2	5	38	4	2	4	2	1	4	2	2	4	2
107	2024-09-14	2	2	4	3	5	1	5	5	5	5	5	5	5	5	5	5	5	5	5	5	5	5	5	5	90	4	4	3	3	4	4	4	4	2	4	4	1	41	4	3	4	4	4	3	3	4	4	3
108	2024-09-14	1	2	4	1	5	1	6	6	6	4	4	5	6	5	6	6	6	6	6	6	6	6	6	6	102	5	5	5	5	5	5	5	5	4	4	3	3	54	2	4	4	1	2	4	4	5	5	4
109	2024-09-14	2	2	4	3	5	1	5	6	5	5	5	5	4	5	5	5	5	5	5	5	6	6	5	5	92	4	4	4	4	3	4	3	4	4	2	4	3	43	4	4	3	4	4	5	4	2	4	4
110	2024-09-14	2	2	3	3	5	1	6	6	6	6	5	6	6	6	6	6	6	6	6	6	6	6	6	5	106	5	5	4	5	5	5	5	5	5	3	3	4	54	4	5	5	4	4	5	5	5	5	5
111	2024-09-14	2	2	4	3	5	1	5	5	5	5	5	5	5	5	5	5	5	5	5	5	5	5	5	5	90	4	4	4	4	4	4	4	4	4	4	4	4	48	4	4	4	4	4	4	4	4	4	4
112	2024-09-14	2	2	4	3	5	1	5	5	4	5	5	5	5	5	5	5	5	5	5	6	6	5	6	5	92	4	2	4	4	4	4	3	4	4	3	1	3	40	4	4	5	3	4	3	2	2	4	4
113	2024-09-14	2	2	3	3	5	1	5	5	5	5	5	5	5	5	5	5	5	5	5	5	5	5	4	2	86	2	3	2	3	2	3	3	4	3	2	4	3	34	3	3	2	4	4	2	3	2	2	4
114	2024-09-14	2	2	4	3	5	1	5	6	5	5	5	6	6	6	6	6	6	6	6	6	6	6	6	6	104	5	5	5	5	5	5	5	5	5	5	5	5	60	5	5	5	5	5	5	5	5	5	5
115	2024-09-14	2	2	4	3	5	1	6	6	6	6	6	6	6	6	6	6	6	6	6	6	6	6	6	6	108	5	5	5	5	5	5	4	5	5	5	3	5	57	5	5	5	5	5	4	5	5	5	5
116	2024-09-14	2	2	4	3	2	1	5	5	5	5	5	5	5	4	4	4	4	4	4	4	4	4	4	4	79	3	3	3	3	3	3	2	3	3	1	2	1	30	3	3	3	3	2	2	1	3	3	3
117	2024-09-14	2	2	4	3	5	1	6	6	6	5	4	5	5	5	4	4	4	4	5	6	6	6	6	6	93	5	4	5	5	3	2	2	3	3	3	2	3	40	4	4	4	4	4	4	2	2	5	4
118	2024-09-14	2	2	4	3	5	1	5	6	6	5	3	5	5	6	6	6	6	5	5	6	6	4	6	4	95	4	4	4	4	4	2	2	4	4	2	4	2	40	5	4	4	5	5	5	3	4	4	5
119	2024-09-14	2	2	4	3	5	1	3	3	3	3	3	5	5	6	6	6	6	5	6	6	6	3	6	6	87	5	5	5	5	3	5	5	5	5	2	2	3	50	4	4	4	4	2	4	4	4	4	4
120	2024-09-14	2	2	4	3	5	1	5	4	6	3	4	5	6	6	6	6	6	6	6	5	6	5	5	5	95	4	4	4	4	4	4	5	5	5	5	3	3	50	4	4	4	4	4	4	3	4	4	4
121	2024-09-14	2	2	4	3	5	1	5	6	5	6	5	5	5	6	6	5	4	4	5	6	6	5	5	5	94	3	3	4	4	3	5	2	4	3	4	3	3	41	5	4	4	5	3	4	5	4	5	4
122	2024-09-14	1	2	4	3	5	1	5	4	4	2	5	3	2	5	6	5	5	5	6	6	6	5	4	5	83	4	4	4	5	5	5	5	3	4	4	3	5	51	5	4	4	4	4	5	5	4	5	4
123	2024-09-14	1	2	4	3	5	1	6	5	5	4	4	5	6	6	6	6	6	6	6	6	6	4	6	5	98	4	4	5	5	5	5	5	5	5	3	3	3	52	4	5	5	5	5	5	5	4	4	5
124	2024-09-14	1	2	4	3	5	1	5	4	5	3	4	3	3	3	5	5	3	3	3	4	5	5	5	5	73	3	3	4	2	2	1	2	2	2	1	1	1	24	4	3	4	4	4	4	3	2	3	4
125	2024-09-14	2	2	4	3	5	1	5	4	5	3	3	5	4	5	4	4	4	2	2	5	3	2	2	2	64	3	3	3	2	3	4	3	3	4	2	2	1	33	3	2	2	3	3	4	4	1	3	3
126	2024-09-14	2	2	4	3	5	1	5	5	5	4	5	6	4	4	5	4	2	2	2	5	5	5	5	5	78	4	4	5	4	4	3	3	4	4	1	1	1	38	4	5	5	5	4	2	4	4	4	4
127	2024-09-14	2	2	4	3	5	1	6	5	5	4	4	5	5	5	5	5	5	5	5	5	5	5	5	5	89	4	4	4	4	3	3	3	3	3	2	2	2	37	3	3	4	4	3	4	3	3	4	3
128	2024-09-14	2	2	4	3	5	1	5	6	5	3	5	5	5	6	6	5	5	4	4	5	6	6	6	5	92	4	4	4	5	3	3	4	4	4	5	2	2	44	2	4	5	3	4	5	2	4	4	4
129	2024-09-14	1	2	4	3	5	1	5	5	5	4	5	5	5	5	5	5	5	4	5	5	5	5	5	5	88	3	3	3	3	3	3	3	3	4	2	2	3	35	3	4	3	4	4	4	3	4	4	4
130	2024-09-14	2	2	4	3	5	1	6	6	6	6	6	6	6	6	6	6	6	6	6	6	6	6	6	6	108	4	4	5	5	5	3	3	4	4	4	4	3	48	5	5	5	5	5	5	4	4	5	5
131	2024-09-14	2	2	4	1	5	1	6	6	5	6	6	6	6	6	6	5	5	6	6	6	5	6	6	6	104	3	3	3	3	3	2	5	5	5	3	2	5	42	4	4	5	4	5	4	1	1	4	4
132	2024-09-14	2	2	4	3	5	1	6	5	5	1	4	6	6	6	6	6	6	6	6	6	6	5	6	6	98	5	5	5	5	5	5	5	5	5	5	5	5	60	5	5	5	5	5	5	2	1	2	4
133	2024-09-14	2	2	4	3	5	1	6	5	6	6	6	6	6	5	6	6	6	6	6	6	6	5	6	5	104	4	4	5	4	3	3	4	4	5	4	2	2	44	4	4	4	4	4	3	3	2	4	4
134	2024-09-14	1	2	4	3	5	1	6	6	5	4	4	5	5	5	5	5	4	4	4	5	6	6	5	5	89	4	3	3	3	3	3	3	3	3	2	1	3	34	4	4	4	4	4	4	2	2	4	4
135	2024-09-14	2	2	4	3	5	1	4	4	4	4	4	4	4	4	4	4	4	4	4	4	4	4	4	4	72	3	3	3	3	3	3	3	3	3	3	3	3	36	3	3	3	3	3	3	3	3	3	3
136	2024-09-14	2	2	4	3	5	1	6	6	5	5	4	6	5	4	6	5	5	5	5	5	5	3	5	6	91	2	3	4	1	1	5	3	4	3	1	1	2	30	4	5	5	4	3	5	2	3	4	4
137	2024-09-14	2	2	4	3	5	1	5	5	5	3	4	5	5	5	5	5	5	5	5	5	5	5	5	5	87	4	4	4	4	3	4	4	4	4	3	2	4	44	4	4	4	4	3	4	3	4	4	4
138	2024-09-14	1	2	1	3	5	1	4	4	4	4	4	4	4	4	4	4	4	4	4	4	4	4	4	4	72	3	3	3	3	3	3	3	3	3	3	3	3	36	3	3	3	3	3	3	3	3	3	3
139	2024-09-14	2	2	4	3	5	1	6	6	6	5	6	6	6	6	6	5	5	5	5	5	6	6	6	6	102	5	5	5	4	5	3	4	5	5	2	1	3	47	3	3	5	4	4	4	3	2	4	4
140	2024-09-14	2	2	4	3	5	1	5	5	3	4	5	5	5	5	5	5	5	5	5	5	5	5	5	5	87	3	3	4	4	3	4	3	4	4	4	4	3	43	3	4	4	4	4	4	4	4	4	4
141	2024-09-14	2	2	4	3	5	1	6	6	6	2	6	6	5	6	6	6	6	6	6	6	6	6	6	6	103	4	5	5	5	5	2	3	5	5	3	4	3	49	3	4	4	4	3	4	4	4	4	4
142	2024-09-14	2	2	3	3	5	1	5	5	5	5	5	5	5	5	5	5	5	5	5	5	5	5	5	5	90	5	5	5	5	5	5	5	5	5	5	5	5	60	5	5	5	5	5	5	5	5	5	5
143	2024-09-14	2	2	4	3	5	1	5	6	5	3	5	5	5	6	6	6	6	6	5	6	6	6	6	6	99	5	4	4	4	4	4	4	4	4	4	3	2	46	1	4	4	3	2	5	4	2	2	2
144	2024-09-14	2	2	4	3	5	1	6	5	5	4	4	5	3	3	5	6	4	4	3	3	5	3	3	5	76	3	2	4	2	2	3	3	2	3	2	1	1	28	3	4	5	4	3	5	3	3	2	2
145	2024-09-14	1	2	1	3	1	1	4	5	4	4	4	5	6	6	6	6	6	6	6	4	5	4	5	5	91	3	4	4	4	4	4	5	5	5	3	5	5	51	5	5	4	5	5	5	3	5	5	5
146	2024-09-14	2	2	4	3	5	1	5	6	6	3	3	5	5	5	6	4	5	4	5	6	6	6	6	5	91	4	3	4	3	3	2	3	3	4	2	2	4	37	4	5	5	4	4	5	4	3	4	4
147	2024-09-14	1	2	4	3	5	1	5	5	5	2	4	4	4	4	5	6	3	3	4	4	5	5	5	5	78	3	3	3	2	2	1	1	3	3	1	1	1	24	4	4	4	3	2	4	1	4	4	3
148	2024-09-14	1	2	3	3	5	1	5	5	4	5	4	3	3	4	4	2	3	2	2	6	6	4	6	4	72	3	4	4	3	2	4	3	4	3	4	4	4	42	5	5	3	4	4	3	2	4	5	5
149	2024-09-14	1	2	4	3	5	1	5	5	5	4	4	5	4	4	5	6	2	3	4	4	5	4	5	5	79	3	3	4	2	2	2	1	2	3	1	1	3	27	3	3	4	4	2	4	1	1	4	5
150	2024-09-14	1	2	4	3	5	1	6	6	6	6	6	6	5	5	6	6	6	6	5	6	6	6	6	6	105	4	4	5	5	3	5	4	4	4	4	2	2	46	5	5	5	4	4	3	3	3	4	4
151	2024-09-14	2	2	4	3	5	1	6	6	6	5	6	6	5	6	6	6	6	6	6	6	6	6	6	6	106	4	4	4	4	4	4	4	4	4	3	3	2	44	4	2	3	3	3	4	4	3	4	3
152	2024-09-14	1	2	4	3	5	1	5	5	6	3	3	5	4	5	5	5	5	5	5	5	5	5	5	5	86	4	4	4	4	4	4	4	4	4	4	4	4	48	4	4	4	2	2	4	4	4	4	4
153	2024-09-14	2	2	4	3	5	1	6	6	4	4	1	6	1	1	1	1	1	1	1	1	6	1	1	6	49	1	5	5	5	5	5	5	5	5	5	1	5	52	5	5	5	5	5	5	5	5	5	5
154	2024-09-14	2	2	4	3	5	1	6	5	6	3	3	5	5	5	6	6	5	4	4	6	6	6	6	5	92	5	5	5	5	4	5	4	5	5	2	2	3	50	4	5	5	5	5	5	5	4	4	4
155	2024-09-14	2	2	4	3	5	1	6	6	6	4	5	5	6	6	6	6	6	6	6	6	6	5	6	6	103	5	5	5	5	4	5	4	5	5	5	3	4	55	4	4	4	4	3	4	4	3	5	5
156	2024-09-14	2	2	4	3	5	1	6	6	6	6	6	6	6	5	6	6	4	5	5	6	6	6	6	6	103	4	4	4	4	4	5	5	4	4	4	2	3	47	5	5	4	5	5	4	3	1	5	5
157	2024-09-14	2	2	4	3	5	1	5	5	6	5	5	6	5	3	6	3	3	3	4	5	5	5	5	5	84	3	3	4	3	2	2	2	3	3	2	2	3	32	3	4	2	4	4	4	2	2	4	4
158	2024-09-14	1	2	4	3	5	1	3	5	4	2	5	5	4	3	6	5	5	3	3	5	6	3	5	5	77	4	4	3	3	3	3	3	2	4	3	1	5	38	4	2	5	2	4	5	2	3	3	4
159	2024-09-14	2	2	4	3	5	1	6	6	6	5	5	6	5	5	6	5	6	5	5	5	6	5	6	6	99	4	3	3	4	5	4	3	2	4	2	1	2	37	3	4	5	4	4	4	3	2	3	4
160	2024-09-14	2	2	4	3	5	1	5	5	5	5	5	5	5	5	5	5	5	5	5	5	6	5	6	5	92	4	3	4	3	3	3	3	3	3	2	2	2	35	3	4	3	3	3	4	3	4	4	4
161	2024-09-14	2	2	4	3	5	1	6	6	5	6	5	5	5	5	6	5	5	5	5	6	6	5	5	5	96	3	3	5	4	4	4	4	4	4	4	4	3	46	4	4	4	4	4	4	4	4	4	4
162	2024-09-14	1	1	1	3	5	1	6	5	4	5	4	6	4	4	4	4	4	4	5	4	4	5	4	4	80	3	3	3	3	3	3	3	4	4	3	1	1	34	4	4	5	4	4	4	2	5	3	3
163	2024-09-14	2	2	4	3	5	1	5	5	4	4	5	5	5	5	6	5	5	4	5	5	5	5	5	5	88	3	3	5	3	2	1	2	3	3	1	2	2	30	3	3	5	3	3	4	1	1	3	4
164	2024-09-14	2	2	4	3	5	1	5	5	5	4	4	4	4	4	4	4	4	4	4	5	5	5	5	5	80	4	4	4	4	4	3	4	4	4	4	2	2	43	4	4	4	4	4	4	2	4	4	4
165	2024-09-14	2	2	6	3	5	1	5	5	5	4	1	4	4	4	4	4	4	4	4	4	4	4	4	4	72	3	2	3	2	2	2	2	2	2	2	2	2	26	3	3	5	4	3	3	3	3	3	3
166	2024-09-14	1	2	3	3	5	1	6	6	6	5	6	6	5	5	5	4	5	4	5	6	6	6	5	6	97	3	5	4	3	2	5	3	3	4	2	1	2	37	4	4	5	5	4	5	3	3	4	4
167	2024-09-14	1	2	4	3	5	1	6	6	6	4	5	5	5	6	6	6	6	6	3	6	5	2	6	6	95	5	5	3	4	3	4	3	4	4	1	1	5	42	4	4	5	4	2	3	2	3	4	3
168	2024-09-14	2	2	4	3	5	1	5	5	5	5	5	5	5	4	5	5	5	4	4	5	6	5	6	5	89	3	4	4	4	3	3	3	3	4	3	2	3	39	5	5	3	3	4	5	2	2	4	5
169	2024-09-14	2	2	4	3	5	1	5	3	3	3	3	5	5	5	5	5	5	5	5	4	3	3	3	3	73	4	4	5	4	4	4	3	4	4	5	5	5	51	4	4	5	4	3	2	3	2	4	5
170	2024-09-14	2	2	4	3	5	1	5	5	5	5	4	5	5	4	4	4	5	4	3	4	5	3	4	5	79	3	3	3	3	3	3	3	3	3	4	3	3	37	4	4	3	4	3	4	2	3	3	3
171	2024-09-14	2	2	4	3	5	1	5	6	6	5	5	5	6	6	6	6	5	5	5	5	6	6	5	5	98	5	5	4	3	3	3	2	4	4	3	5	3	44	4	4	3	4	4	3	2	3	4	4
172	2024-09-14	1	2	1	3	5	1	6	6	6	6	5	5	5	6	6	5	5	5	5	6	6	6	6	6	101	4	4	5	5	5	3	4	5	3	5	1	2	46	4	5	4	5	4	5	3	5	5	5
173	2024-09-14	2	2	4	3	5	1	6	6	6	1	5	6	5	5	2	2	3	2	5	6	6	6	6	6	84	3	3	4	4	4	4	4	4	4	4	5	5	48	3	4	4	4	5	4	5	5	5	5
174	2024-09-14	2	2	4	3	5	1	5	6	6	4	3	5	5	5	6	5	6	5	6	4	5	5	5	5	91	5	5	5	5	3	3	2	3	3	2	1	2	39	3	4	4	4	3	5	3	3	3	4
175	2024-09-14	2	2	1	3	5	1	3	6	5	2	4	3	4	2	4	4	4	4	5	4	4	4	4	4	70	4	2	3	4	3	4	3	1	2	2	4	2	34	2	5	3	3	3	3	3	2	3	2
176	2024-09-14	2	2	4	3	5	1	6	6	6	6	6	6	6	6	6	6	6	6	6	6	6	6	6	6	108	5	5	5	5	5	5	5	5	5	5	5	5	60	5	5	5	5	5	5	5	5	5	5
177	2024-09-14	1	2	1	3	5	1	4	4	4	4	4	4	4	4	4	4	4	4	4	4	4	4	4	4	72	3	3	3	3	3	3	3	3	3	3	3	3	36	3	3	3	3	3	3	3	3	3	3
178	2024-09-14	2	2	3	3	5	1	3	6	5	5	3	3	3	3	5	4	3	3	4	5	5	5	5	4	74	3	3	2	2	3	3	2	3	3	2	1	3	30	2	2	4	2	3	2	2	4	4	3
179	2024-09-14	2	2	4	3	5	1	4	5	4	2	4	4	4	5	6	4	4	4	4	5	5	5	6	5	80	4	4	5	4	4	5	4	4	4	4	2	2	46	4	4	4	4	3	4	1	2	3	2
180	2024-09-14	2	2	4	3	5	1	6	5	5	6	5	6	5	5	6	4	5	4	5	5	6	5	6	6	95	4	4	5	4	2	3	2	4	4	2	1	2	37	4	3	4	3	3	4	3	4	4	3
181	2024-09-14	2	2	4	3	5	1	6	6	6	4	4	4	4	4	4	4	4	4	4	4	4	4	4	4	78	3	3	3	3	3	3	3	3	3	3	3	3	36	3	3	3	3	3	3	3	3	3	3
182	2024-09-14	2	2	4	3	5	1	6	6	6	3	6	6	3	5	5	5	5	4	5	5	5	5	5	5	90	4	4	4	4	4	4	4	4	3	2	2	3	42	4	4	3	4	4	4	4	4	4	4
183	2024-09-14	2	1	4	3	2	1	6	6	5	4	3	5	5	5	5	4	4	5	3	6	6	6	6	6	90	4	4	4	4	4	4	4	4	4	4	2	3	45	4	1	3	3	2	4	2	5	3	3
184	2024-09-14	2	2	4	3	5	1	5	5	5	5	5	5	5	5	5	5	5	5	5	5	5	5	5	5	90	3	4	3	3	2	4	3	4	4	4	1	3	38	4	4	4	4	4	4	4	4	4	4
185	2024-09-14	2	2	4	3	5	1	5	4	4	4	4	5	4	4	5	4	4	4	4	5	5	6	5	5	81	4	4	4	4	4	4	4	4	4	4	2	2	44	3	4	4	3	2	4	3	4	4	4
186	2024-09-14	1	2	1	3	5	1	5	5	4	3	3	2	4	4	4	4	4	4	4	4	4	5	5	5	73	3	3	3	3	3	3	3	3	3	3	3	3	36	4	4	4	4	3	4	4	3	4	3
187	2024-09-14	2	2	4	3	5	1	6	5	5	3	5	5	5	5	6	5	6	6	6	5	5	4	5	5	92	4	4	4	4	4	4	3	3	3	2	2	3	40	4	4	4	4	3	4	3	4	4	4
188	2024-09-14	1	2	4	3	5	1	6	5	5	5	5	6	5	5	5	5	4	5	5	6	6	6	6	6	96	4	5	5	4	3	4	4	4	4	2	3	1	43	4	4	4	5	4	5	2	2	4	4
189	2024-09-14	1	2	1	3	5	1	6	6	5	5	5	5	3	6	6	4	4	3	3	6	6	6	6	5	90	4	4	3	4	5	5	5	5	5	2	2	2	46	4	5	4	5	5	4	4	5	5	5
190	2024-09-14	2	2	1	3	5	1	5	5	5	4	5	5	5	5	5	5	5	4	5	6	6	5	6	6	92	4	5	5	4	5	3	4	4	4	3	2	3	46	4	4	4	4	4	4	4	4	4	4
191	2024-09-14	1	2	1	3	5	1	6	6	6	6	6	6	6	6	6	6	6	6	6	6	6	6	6	6	108	5	5	5	5	5	5	5	5	4	4	4	5	57	5	5	5	5	5	5	5	5	5	5
192	2024-09-14	1	2	4	3	5	1	5	6	6	5	5	5	6	6	6	6	6	6	6	6	6	6	6	6	104	4	4	5	5	3	3	3	4	5	3	1	3	43	4	5	4	5	5	5	5	5	5	5
193	2024-09-14	1	3	1	4	5	1	5	5	5	4	2	5	5	4	5	5	5	3	3	5	5	5	5	4	80	3	3	3	3	3	3	3	3	3	1	1	1	30	5	4	4	5	4	4	2	4	5	3
194	2024-09-14	1	2	1	3	5	1	5	5	4	4	4	5	5	5	5	5	5	5	5	4	4	4	4	4	82	3	3	4	3	2	2	2	3	3	3	2	3	33	4	4	4	4	3	4	3	3	3	4
195	2024-09-14	2	4	4	4	3	2	5	5	4	4	3	4	3	4	6	5	4	4	4	6	6	6	5	5	83	4	3	5	4	3	2	2	3	3	3	2	3	37	3	3	3	4	2	4	2	3	4	3
196	2024-09-14	1	2	1	4	5	1	6	6	5	3	3	3	4	4	4	4	4	4	4	5	5	5	5	5	79	3	3	4	3	3	3	3	2	4	4	3	2	37	4	4	4	4	4	4	4	4	4	4
197	2024-09-14	2	2	1	4	5	1	5	5	6	4	5	3	4	4	5	6	6	4	4	6	6	6	6	6	91	3	3	5	3	3	5	3	3	3	3	1	3	38	3	4	4	4	4	4	3	4	4	4
198	2024-09-14	2	2	1	4	5	1	5	5	5	5	5	5	5	5	5	5	5	5	5	5	5	5	5	5	90	3	3	3	3	3	3	3	3	3	3	3	3	36	4	4	4	4	4	4	4	4	4	4
199	2024-09-14	1	2	1	4	5	1	5	5	5	4	4	5	4	4	5	5	4	4	4	5	5	5	5	4	82	3	3	3	4	3	3	4	4	4	3	1	2	37	4	4	4	4	4	5	3	5	4	4
200	2024-09-14	1	2	1	4	5	1	6	6	6	5	5	5	6	6	6	6	6	6	6	6	6	6	6	6	105	5	5	5	5	5	5	5	5	5	5	5	5	60	5	5	5	5	5	5	5	5	5	5
201	2024-09-14	2	2	1	4	1	3	5	5	5	5	5	5	5	5	5	5	5	5	5	5	5	5	5	5	90	4	4	4	4	4	4	4	4	4	4	4	4	48	4	4	4	4	4	4	4	4	4	4
202	2024-09-14	2	2	1	3	5	1	5	5	5	5	4	5	5	4	5	5	4	5	5	5	6	5	5	5	88	3	3	3	3	3	3	3	3	3	3	3	3	36	4	4	4	4	4	4	3	2	3	4
203	2024-09-14	1	2	1	4	5	1	5	5	5	5	5	5	4	4	5	4	4	5	5	6	6	6	6	5	90	3	3	3	3	3	3	3	3	3	3	1	2	33	2	2	2	2	2	2	3	3	2	3
204	2024-09-14	1	2	1	4	5	1	3	4	4	4	4	4	4	4	4	4	4	4	4	4	4	4	4	4	71	3	3	3	3	3	3	3	3	3	3	3	3	36	3	3	3	3	3	3	3	3	3	3
205	2024-09-14	2	2	1	4	5	1	6	6	6	6	2	6	6	6	6	6	6	4	4	6	6	4	5	6	97	5	3	5	5	4	4	2	3	3	3	3	3	43	3	5	5	3	4	5	1	3	4	4
206	2024-09-14	1	2	1	4	5	2	5	6	5	4	3	5	4	5	5	3	5	3	5	5	5	5	5	4	82	3	3	4	2	3	2	3	3	3	1	1	2	30	4	4	4	3	4	4	2	4	5	4
207	2024-09-14	2	2	1	4	5	1	5	5	5	4	4	4	4	4	4	4	4	4	4	4	4	4	4	4	75	3	3	3	3	3	3	3	3	3	3	3	3	36	3	3	3	3	3	3	3	3	3	3
208	2024-09-14	1	2	1	4	5	1	4	4	3	3	3	5	5	5	6	6	5	4	4	6	6	6	6	4	85	3	4	4	3	5	2	3	4	4	3	3	2	40	4	4	4	3	4	4	3	5	4	4
209	2024-09-14	2	2	1	4	5	1	3	4	5	5	5	5	5	6	6	6	6	4	4	6	6	6	6	6	94	5	5	4	5	5	5	5	5	5	5	1	3	53	4	5	3	4	5	5	4	2	3	3
210	2024-09-14	2	2	1	4	5	1	5	6	4	5	4	5	5	4	5	5	5	5	5	5	5	5	5	6	89	4	4	4	4	4	4	4	4	4	4	4	4	48	1	5	4	4	4	4	1	4	4	4
211	2024-09-14	1	2	1	4	5	1	5	5	5	5	5	5	5	5	5	5	5	5	5	5	5	5	5	5	90	4	4	4	4	4	4	4	4	4	4	4	4	48	4	4	4	4	4	4	4	4	4	4
212	2024-09-14	1	2	1	4	5	1	5	5	5	4	4	4	4	4	5	4	4	4	4	6	6	6	6	5	85	3	3	4	3	3	2	2	2	3	1	1	1	28	3	4	4	3	2	4	3	4	4	4
213	2024-09-14	1	2	1	4	5	1	6	6	6	6	6	6	6	6	6	6	6	6	6	6	6	6	6	6	108	4	4	4	4	4	4	4	4	5	4	4	4	49	4	4	4	4	4	4	4	4	4	4
214	2024-09-14	1	2	1	4	5	1	4	4	4	4	4	4	4	4	4	4	4	4	4	4	4	4	4	4	72	3	3	3	3	3	3	3	3	3	3	3	3	36	3	3	3	3	3	3	3	3	3	3
215	2024-09-14	1	1	1	4	5	4	6	6	6	6	1	1	6	6	6	6	6	6	6	6	6	6	6	6	98	5	5	5	5	5	5	5	5	5	5	4	5	59	5	5	5	5	5	3	4	3	3	4
216	2024-09-14	1	2	1	4	5	1	5	6	5	5	4	6	5	5	5	5	3	2	1	5	6	4	6	6	84	5	5	5	5	5	5	5	5	5	5	5	5	60	5	5	5	5	5	5	5	1	5	3
217	2024-09-14	1	2	1	4	1	1	3	5	5	4	3	4	4	4	4	4	4	4	4	4	4	4	4	4	72	3	3	3	3	3	3	3	3	3	3	3	3	36	3	3	3	3	3	3	3	3	3	3
218	2024-09-14	1	3	1	4	1	1	4	3	4	6	2	5	4	3	3	3	4	3	6	3	1	2	2	1	59	1	3	1	1	3	2	2	3	4	2	3	5	30	2	5	3	2	3	2	2	2	2	1
219	2024-09-14	1	2	1	4	5	1	5	5	5	3	4	5	5	5	5	4	5	4	5	5	5	5	5	5	85	3	3	3	3	3	2	3	3	3	3	2	3	34	3	3	3	3	3	3	2	3	4	4
220	2024-09-14	1	2	1	4	5	1	4	5	5	2	2	4	5	5	5	5	5	5	5	5	5	5	5	5	82	4	4	4	4	4	3	3	3	3	3	2	3	40	4	5	5	4	4	4	2	4	4	4
221	2024-09-14	1	2	1	4	5	1	6	6	6	6	5	6	6	6	6	6	6	6	6	6	6	6	6	6	107	5	5	5	5	5	2	5	5	5	3	2	2	49	5	5	5	5	5	5	5	5	5	5
222	2024-09-14	1	2	1	3	1	1	5	6	5	6	4	4	5	6	6	6	6	6	6	6	6	6	6	6	101	5	5	5	5	5	5	4	3	3	4	5	5	54	5	4	3	3	4	4	4	5	5	5
223	2024-09-14	1	2	1	4	5	1	5	6	5	6	6	6	3	5	5	5	5	5	5	5	6	5	5	5	93	5	5	5	5	5	5	5	5	5	5	2	2	54	5	5	5	5	5	5	2	2	4	4
224	2024-09-14	2	2	1	4	5	1	5	5	5	5	4	5	5	5	4	4	4	4	4	4	4	4	5	4	80	4	4	4	4	4	4	4	4	4	4	4	4	48	3	3	3	3	3	3	3	3	3	3
225	2024-09-14	1	3	1	4	5	1	6	6	5	5	3	5	5	5	4	4	4	4	3	5	4	4	3	5	80	3	3	3	3	3	3	3	3	3	3	3	3	36	3	3	3	3	3	3	3	3	3	3
226	2024-09-14	1	2	1	4	5	1	6	6	6	3	3	6	4	4	5	4	4	5	5	4	2	4	5	4	80	4	3	3	3	4	5	3	4	5	3	4	2	43	4	4	2	4	3	3	4	2	3	2
227	2024-09-14	1	2	1	4	5	1	6	6	6	6	6	6	6	6	6	6	6	6	6	6	6	6	6	6	108	5	5	5	5	5	5	5	5	5	5	5	5	60	5	5	5	5	5	5	5	5	5	5
228	2024-09-14	1	2	2	3	5	1	1	1	1	1	1	1	1	1	1	1	1	2	1	1	1	1	1	2	20	5	2	1	4	4	2	3	3	3	3	5	2	37	1	3	3	3	3	3	3	2	1	1
229	2024-09-14	1	2	1	4	5	1	6	6	6	5	5	5	5	5	5	5	5	5	5	6	6	5	6	6	97	3	5	3	3	5	3	3	4	3	2	1	4	39	4	4	4	4	4	4	3	3	3	3
230	2024-09-14	1	2	1	4	5	1	4	6	4	4	4	4	3	5	5	3	3	3	2	4	4	3	5	5	71	3	2	3	2	1	2	2	3	3	1	1	1	24	3	4	3	3	3	3	4	2	4	4
231	2024-09-14	2	2	1	4	5	1	5	4	4	4	5	5	5	5	5	5	5	4	4	5	5	5	5	5	85	4	3	4	4	4	3	3	4	4	2	2	3	40	4	4	3	4	2	4	2	3	4	4
232	2024-09-14	1	2	1	4	5	1	4	4	4	4	4	4	4	4	4	4	4	4	4	4	4	4	5	4	73	3	2	3	3	3	4	3	4	4	4	3	3	39	3	3	4	4	4	4	4	3	4	2
233	2024-09-14	2	2	1	4	5	1	4	4	4	5	5	5	5	6	6	6	4	5	4	6	6	6	6	6	93	5	5	5	5	5	5	5	5	5	1	1	3	50	4	4	4	4	4	5	5	5	5	5
234	2024-09-14	1	2	1	4	1	1	6	6	6	1	1	1	1	6	6	1	1	1	1	6	1	1	1	1	48	3	3	3	3	3	3	3	3	3	3	3	3	36	3	3	3	3	3	3	3	3	3	3
235	2024-09-14	1	2	1	3	5	1	5	5	5	5	5	5	5	5	5	5	5	5	5	5	5	5	5	5	90	4	4	4	4	4	4	4	4	4	4	4	4	48	4	4	4	4	4	3	4	4	4	3
236	2024-09-14	2	2	1	4	5	1	4	5	5	5	5	5	3	3	5	3	4	4	4	4	5	5	5	5	79	3	3	3	3	3	3	3	3	3	3	3	3	36	4	4	4	3	4	4	4	4	3	3
237	2024-09-14	1	2	1	4	5	1	4	5	5	4	4	3	2	2	5	4	4	4	4	4	4	4	4	4	70	3	3	4	3	3	3	3	3	3	2	2	3	35	4	4	3	4	4	4	3	4	4	4
238	2024-09-14	2	2	1	3	1	1	6	5	5	5	4	5	5	5	5	5	5	5	5	6	6	6	6	6	95	3	3	4	4	4	4	4	4	4	4	4	4	46	3	4	4	4	4	4	4	4	4	4
239	2024-09-14	2	2	1	4	5	1	5	5	4	3	4	6	6	6	6	6	6	6	6	6	6	5	6	4	96	5	5	5	5	5	3	4	5	5	5	5	5	57	4	4	5	5	4	5	5	3	5	5
240	2024-09-14	1	2	1	4	4	4	6	6	6	6	6	6	6	6	6	6	6	6	6	6	6	6	6	6	108	5	5	5	5	5	5	5	5	5	5	5	5	60	5	5	5	5	5	5	5	5	5	5
241	2024-09-14	1	2	1	3	5	1	4	4	4	4	3	3	2	2	2	2	2	1	2	4	3	5	5	4	56	3	3	4	3	2	2	2	2	2	1	1	1	26	4	4	4	3	4	3	3	4	4	4
242	2024-09-14	2	2	1	4	5	1	4	5	3	2	3	4	4	5	5	4	3	3	3	5	5	2	6	5	71	4	3	4	4	4	3	2	3	3	2	3	2	37	3	4	4	4	4	5	2	2	4	4
243	2024-09-14	2	2	4	3	5	1	6	6	6	3	5	5	5	5	6	4	5	3	4	5	5	5	6	6	90	4	4	4	4	5	5	5	3	4	3	1	4	46	4	3	4	4	3	4	3	4	4	4
244	2024-09-14	2	2	1	4	5	1	2	5	4	3	4	4	2	2	3	2	2	2	2	3	4	3	3	4	54	3	2	3	2	2	2	2	2	2	2	1	1	24	4	3	4	3	2	4	2	2	2	2
245	2024-09-14	1	2	1	4	5	1	1	6	4	1	4	4	5	6	6	6	6	5	6	6	6	6	6	6	90	5	5	5	5	5	5	5	5	5	5	5	5	60	5	4	3	3	3	3	3	3	4	4
246	2024-09-14	1	2	1	3	5	1	4	5	5	3	5	5	6	5	5	5	6	4	4	5	6	5	6	6	90	5	4	3	3	3	3	3	3	4	1	1	1	34	2	4	4	2	4	4	4	4	5	5
247	2024-09-14	2	2	1	4	5	1	5	5	5	4	4	4	4	4	4	4	4	4	4	4	4	4	4	4	75	5	5	5	5	5	5	5	5	5	2	2	2	51	3	3	3	3	3	3	3	3	3	3
248	2024-09-14	2	2	4	3	5	1	5	6	6	3	4	5	5	6	6	6	6	4	4	5	6	6	6	4	93	3	3	4	4	3	3	3	3	4	1	1	2	34	3	4	4	4	3	4	2	3	4	2
249	2024-09-14	2	2	4	3	5	1	5	5	5	4	4	5	5	5	5	5	5	5	5	6	6	5	4	5	89	4	4	4	4	4	4	4	4	4	4	1	4	45	4	4	4	4	4	4	1	4	4	4
250	2024-09-14	1	2	1	4	5	1	3	3	3	3	3	3	3	3	3	3	3	3	3	3	3	4	4	4	57	3	2	3	2	3	2	2	2	2	2	1	1	25	3	3	3	3	3	3	3	3	3	3
251	2024-09-14	2	2	1	4	5	1	4	4	4	4	4	4	4	4	4	4	4	4	4	4	4	4	4	4	72	4	4	4	4	4	4	4	4	4	4	4	4	48	4	4	4	4	4	4	4	4	4	4
252	2024-09-14	2	2	6	2	3	4	6	5	5	6	4	6	4	4	6	4	4	4	4	4	5	5	4	5	85	3	3	5	3	3	3	4	4	3	1	2	1	35	4	4	5	3	3	3	4	4	4	3
253	2024-09-14	1	1	2	1	5	1	1	5	5	1	1	1	1	1	1	6	2	1	1	6	1	1	1	1	37	5	5	1	1	1	5	5	1	1	1	1	1	28	1	1	1	4	1	1	1	1	1	1
254	2024-09-14	1	2	1	4	1	1	5	5	5	5	5	5	5	5	5	5	5	5	5	5	5	5	5	5	90	4	4	4	4	4	4	4	4	4	4	4	4	48	4	4	4	4	4	4	4	4	4	4
255	2024-09-14	1	2	1	4	5	1	5	6	5	5	5	5	5	4	5	5	5	5	5	5	5	5	5	5	90	3	2	3	2	2	3	2	2	2	2	2	2	27	4	4	4	4	3	4	2	2	4	4
256	2024-09-14	1	2	1	4	5	1	4	4	4	4	4	5	5	5	4	4	4	4	5	4	4	5	4	4	77	4	4	4	4	4	4	4	4	4	3	3	4	46	4	4	3	3	4	3	4	4	4	4
257	2024-09-15	2	2	4	3	5	1	6	5	5	4	4	5	6	6	5	5	5	5	5	6	6	6	6	6	96	4	4	4	4	5	4	4	4	4	3	2	2	44	4	5	4	5	5	5	4	2	5	5
258	2024-09-15	1	2	1	3	5	1	4	5	3	3	2	3	4	2	6	3	3	2	3	5	5	5	5	5	68	2	2	3	2	2	3	2	2	3	2	2	2	27	4	4	4	4	3	4	2	3	4	4
259	2024-09-15	2	2	1	3	5	1	6	6	6	6	6	6	6	6	6	6	6	6	6	6	6	6	6	6	108	5	5	5	5	5	5	5	5	5	5	1	5	56	5	5	5	5	5	5	3	3	5	5
260	2024-09-15	2	2	4	3	5	1	5	5	5	5	5	5	5	6	6	6	6	6	6	5	6	5	5	5	97	4	4	4	4	5	4	4	5	4	5	4	5	52	4	4	4	4	4	4	4	4	4	4
261	2024-09-16	2	2	1	4	5	1	5	5	6	4	3	6	4	4	3	3	3	3	2	6	6	6	6	6	81	3	4	4	4	2	2	4	4	4	4	2	2	39	4	4	5	4	4	5	3	2	4	5
262	2024-09-18	1	2	1	3	5	1	5	5	4	3	3	5	6	4	3	3	3	2	2	5	5	5	5	2	70	3	2	2	2	3	2	1	2	3	2	1	1	24	1	5	2	4	4	4	2	5	2	5
263	2024-09-20 17:56:20	1	2	1	3	5	1	5	5	5	5	5	5	5	5	4	4	4	4	5	5	5	4	5	5	85	3	3	4	3	3	3	4	4	3	4	3	4	41	3	4	4	4	4	4	3	4	4	4
264	2024-09-20 17:56:20	2	2	4	3	5	1	5	4	6	4	3	6	5	5	6	4	5	4	6	5	6	6	6	4	90	4	5	5	3	4	2	2	5	5	1	2	3	41	4	5	5	4	4	5	5	5	4	3
265	2024-09-20 17:56:20	2	2	4	3	5	1	5	5	5	5	5	5	5	5	5	5	5	5	5	5	5	5	5	5	90	4	4	4	4	4	4	4	4	4	4	4	4	48	4	4	4	4	4	4	4	4	4	4
266	2024-09-20 17:56:20	1	2	1	3	5	1	6	6	6	6	6	6	6	6	6	6	6	6	6	6	6	6	6	6	108	5	5	5	5	5	5	5	5	5	5	3	5	58	5	5	5	5	5	5	5	5	5	5
267	2024-09-20 17:56:20	1	2	1	3	7	1	5	5	4	4	4	4	4	4	4	4	4	4	4	4	5	5	4	4	76	3	3	3	3	3	3	3	3	3	3	3	3	36	3	3	3	3	3	3	3	3	3	3
268	2024-09-20 17:56:20	1	2	1	3	5	1	5	5	6	5	4	6	6	6	4	5	5	5	6	6	6	6	6	6	98	4	4	4	4	4	4	4	4	4	4	2	2	44	3	5	4	4	4	4	4	4	4	4
269	2024-09-20 17:56:20	1	2	1	3	5	1	6	5	5	6	5	6	6	6	6	6	6	6	6	6	6	6	6	6	105	5	4	5	5	5	5	5	5	5	5	2	5	56	5	4	4	4	4	5	5	5	5	5
270	2024-09-20 17:56:20	2	2	1	3	5	1	6	6	6	5	5	6	5	6	6	6	6	6	6	6	6	6	6	6	105	4	4	4	4	3	4	5	4	5	3	4	5	49	5	5	5	5	5	5	5	5	5	5
271	2024-09-20 17:56:20	1	2	1	3	5	1	5	5	4	3	2	4	4	4	4	4	4	3	4	4	4	2	5	4	69	3	2	2	3	2	2	2	2	3	2	1	2	26	3	3	3	3	3	3	2	3	3	4
272	2024-09-20 17:56:20	1	2	1	3	1	1	6	6	4	5	4	6	6	6	6	6	6	6	6	6	6	5	6	5	101	3	3	4	3	5	3	3	5	4	5	2	5	45	5	5	4	5	4	4	3	4	5	5
273	2024-09-20 17:56:20	1	2	1	3	1	1	6	6	5	5	4	6	6	6	5	6	5	4	5	5	6	4	5	4	93	3	3	3	3	3	3	3	3	3	3	1	1	32	4	4	4	3	3	4	3	4	4	4
274	2024-09-20 17:56:20	2	2	3	3	5	1	5	5	5	5	5	5	5	5	6	5	5	5	5	6	6	6	6	5	95	4	4	5	4	4	4	3	4	4	3	3	2	44	4	4	4	4	4	4	4	4	4	4
275	2024-09-20 17:56:20	1	5	4	3	2	1	6	6	6	6	6	6	6	6	6	6	6	6	6	6	6	6	6	6	108	3	3	3	3	2	3	3	3	3	3	3	3	35	3	2	3	3	3	3	4	3	4	3
276	2024-09-20 17:56:20	2	2	1	3	5	1	6	6	5	4	4	5	5	6	5	5	5	4	6	6	6	6	6	6	96	4	4	4	4	4	4	4	4	4	4	3	5	48	4	4	4	4	4	4	2	4	4	3
277	2024-09-20 17:56:20	2	2	4	3	2	1	6	6	6	6	6	6	6	6	6	6	6	6	6	6	6	6	6	6	108	5	5	5	5	5	5	5	5	5	5	5	5	60	5	5	4	5	5	5	5	5	5	5
278	2024-09-20 17:56:20	2	2	4	3	3	1	5	5	5	5	5	5	5	5	5	5	5	5	5	5	5	5	5	5	90	3	3	3	3	3	3	3	3	3	3	3	3	36	5	5	5	5	5	5	5	5	5	5
279	2024-09-20 17:56:20	2	2	4	3	3	1	5	5	5	5	5	5	5	5	5	5	5	5	5	5	5	5	5	5	90	3	3	3	3	3	3	3	3	3	3	3	3	36	3	3	3	3	3	3	3	3	3	3
280	2024-09-20 17:56:20	1	2	4	3	5	1	3	4	3	3	2	4	4	3	4	4	3	5	3	5	3	3	5	3	64	3	1	2	3	3	2	2	2	2	3	3	3	29	2	3	2	2	3	4	3	3	3	2
281	2024-09-20 17:56:20	2	2	4	3	3	1	6	6	5	4	4	6	6	6	6	6	6	6	6	6	6	6	6	6	103	4	4	4	4	4	4	4	4	4	4	4	4	48	4	4	4	4	4	4	4	4	4	4
282	2024-09-20 17:56:20	1	7	4	3	5	1	6	6	6	6	2	4	4	4	4	3	4	3	3	3	3	2	4	4	71	4	3	3	2	3	4	5	4	4	3	4	3	42	3	4	3	3	2	3	4	4	3	3
283	2024-09-20 17:56:20	1	2	4	3	5	1	4	5	5	4	3	5	5	6	6	5	5	5	5	5	5	5	6	5	89	5	5	5	5	5	5	5	5	5	5	5	5	60	5	4	4	3	4	4	3	3	3	3
284	2024-09-20 17:56:20	2	2	4	3	3	1	6	6	6	5	6	6	6	6	6	6	6	6	6	6	6	6	6	6	107	5	5	5	5	5	5	5	5	5	5	5	5	60	5	5	5	5	5	5	5	5	5	5
285	2024-09-20 17:56:20	2	2	4	3	5	3	2	2	2	2	2	2	2	2	2	2	2	2	2	2	2	2	2	2	36	2	2	2	2	2	2	2	4	4	4	4	4	34	4	4	4	4	4	4	4	4	4	4
286	2024-09-20 17:56:20	2	2	4	3	5	1	6	5	3	4	5	5	4	5	4	4	4	5	5	6	6	5	6	5	87	4	4	5	4	4	3	3	3	4	2	2	4	42	3	4	4	4	4	5	1	4	4	2
287	2024-09-20 17:56:20	2	2	4	3	5	1	5	5	6	5	4	5	5	5	5	5	5	5	5	5	5	5	6	5	91	4	4	4	4	4	4	4	4	4	4	4	4	48	4	4	5	4	5	5	3	3	4	4
288	2024-09-20 17:56:20	2	2	4	3	3	1	5	5	6	5	5	5	5	5	5	5	5	5	4	5	5	5	5	5	90	4	4	3	3	2	4	4	4	4	4	2	2	40	3	4	4	4	3	4	4	4	3	4
289	2024-09-20 17:56:20	2	2	4	3	5	1	4	4	4	4	4	4	4	4	4	4	4	4	4	4	4	4	4	4	72	3	3	3	3	3	3	3	3	3	3	3	3	36	3	3	3	3	3	3	3	3	3	3
290	2024-09-20 17:56:20	2	2	4	3	5	1	6	5	4	3	4	4	4	5	5	5	5	4	4	5	6	6	4	4	83	3	3	4	3	3	4	4	4	4	4	2	3	41	3	3	3	3	3	3	3	3	3	4
291	2024-09-20 17:56:20	2	2	4	3	5	1	6	6	6	5	5	5	5	5	5	5	5	5	5	5	5	5	4	5	92	4	4	4	4	4	4	4	4	4	4	4	4	48	4	4	4	4	4	4	4	4	4	4
292	2024-09-20 17:56:20	2	2	4	3	5	1	5	5	5	3	4	4	5	5	3	3	5	4	4	6	3	3	3	3	73	5	5	5	5	5	5	5	5	5	5	1	5	56	2	2	5	5	5	4	3	3	5	5
293	2024-09-20 17:56:20	2	2	4	3	5	1	5	5	4	4	4	4	5	5	5	4	4	4	4	4	4	4	4	4	77	3	3	3	3	3	3	3	3	3	3	3	3	36	3	3	3	3	3	3	3	3	3	3
294	2024-09-20 17:56:20	2	2	4	3	5	1	4	4	4	4	4	4	4	4	3	5	3	3	3	4	5	5	5	4	72	3	4	3	3	3	3	3	3	3	3	3	3	37	4	3	4	4	3	4	2	4	3	4
295	2024-09-20 17:56:20	2	2	1	3	3	1	6	5	5	5	5	4	4	5	5	5	5	4	5	5	5	5	5	4	87	3	4	4	3	3	3	3	3	3	3	2	3	37	4	4	4	4	3	4	4	4	3	3
296	2024-09-20 17:56:20	2	2	4	3	5	1	6	6	6	4	6	6	6	6	6	6	6	6	6	6	6	6	6	6	106	5	5	5	5	5	5	5	5	5	5	3	5	58	5	5	5	5	5	5	5	5	5	5
297	2024-09-20 17:56:20	2	2	4	3	3	1	5	5	4	2	4	5	4	4	4	4	5	4	5	5	5	4	5	4	78	3	3	3	3	3	3	3	3	3	2	2	2	33	2	4	4	3	2	4	3	4	3	3
298	2024-09-20 17:56:20	2	2	4	3	3	1	4	5	4	5	3	5	5	4	4	4	4	4	4	4	4	4	4	4	75	3	3	3	3	3	3	3	3	3	3	3	3	36	4	4	4	4	4	4	4	4	4	4
299	2024-09-20 17:56:20	2	2	4	3	2	1	6	6	6	6	6	6	6	6	6	6	6	6	6	6	6	6	6	6	108	5	5	5	5	5	5	5	5	5	5	5	5	60	5	5	5	5	5	5	5	5	5	5
300	2024-09-20 17:56:20	2	2	4	3	5	1	6	4	2	1	1	1	4	4	4	4	4	4	4	4	3	4	4	4	62	3	3	3	3	3	3	3	3	3	3	3	3	36	3	3	3	3	3	3	3	3	3	3
301	2024-09-20 17:56:20	2	2	4	3	3	1	3	5	5	5	5	5	5	5	5	5	5	3	5	5	6	5	5	5	87	3	4	5	5	5	3	3	3	3	2	1	4	41	4	4	4	4	3	4	2	2	3	3
302	2024-09-20 17:56:20	2	2	4	3	5	1	4	5	4	3	3	4	4	4	5	4	4	4	4	4	4	5	4	4	73	3	3	3	3	2	3	3	3	3	3	3	3	35	4	3	3	3	3	3	3	3	3	4
303	2024-09-20 17:56:20	2	2	4	3	3	1	6	6	5	4	5	5	5	5	5	5	6	5	6	6	6	6	6	6	98	5	5	4	5	5	5	5	5	5	3	3	5	55	4	4	4	4	4	4	2	3	4	4
304	2024-09-20 17:56:20	2	2	4	3	5	1	4	4	4	4	4	4	4	4	5	4	4	4	4	4	4	4	4	4	73	4	4	4	4	3	4	4	3	4	4	2	3	43	3	3	3	3	3	3	3	3	3	3
305	2024-09-20 17:56:20	2	2	4	3	3	1	5	6	6	3	5	5	6	6	6	6	6	5	6	6	6	6	6	6	101	5	5	5	4	5	4	4	5	5	5	5	5	57	5	5	4	4	4	5	3	5	5	5
306	2024-09-20 17:56:20	2	2	4	3	3	1	5	5	5	5	5	5	5	5	4	4	4	4	4	4	4	4	4	4	80	3	3	3	3	3	3	3	3	3	3	3	3	36	3	3	3	3	3	3	3	3	3	3
307	2024-09-20 17:56:20	1	2	4	3	3	1	4	4	4	4	4	4	4	5	5	5	5	4	4	5	5	4	4	4	78	3	4	3	3	3	3	3	3	3	3	3	3	37	4	4	4	4	4	4	3	4	4	4
308	2024-09-20 17:56:20	2	2	1	3	3	1	5	5	5	5	5	5	5	5	5	5	5	5	5	5	5	5	5	5	90	4	5	4	4	4	4	4	4	4	4	3	3	47	4	4	4	4	4	4	3	4	4	4
309	2024-09-20 17:56:20	1	2	4	3	5	1	6	6	6	6	6	6	6	6	6	6	6	6	6	6	6	6	6	6	108	5	5	5	5	5	5	5	5	5	5	5	5	60	5	5	5	5	5	5	5	5	5	5
310	2024-09-20 17:56:20	2	2	4	3	5	1	5	5	4	4	4	5	5	4	6	5	4	5	4	6	6	6	6	6	90	4	4	5	3	4	4	3	3	4	1	1	3	39	3	3	3	3	2	4	4	3	3	4
311	2024-09-20 17:56:20	2	2	4	3	5	1	6	6	5	4	4	6	6	6	6	6	6	6	6	5	6	6	6	6	102	5	5	5	5	4	5	5	5	5	3	3	5	55	5	5	4	4	3	4	3	2	5	5
312	2024-09-20 17:56:20	2	2	4	3	5	2	1	5	5	5	5	4	5	5	5	5	5	6	6	6	6	6	6	6	92	4	4	4	4	4	4	4	4	5	5	5	5	52	4	4	4	4	4	5	5	5	5	5
313	2024-09-20 17:56:20	2	2	4	3	5	1	4	5	6	2	6	4	4	4	6	4	4	4	5	6	6	6	6	6	88	4	4	5	5	4	3	4	3	3	2	2	2	41	2	4	4	4	4	5	2	5	5	4
314	2024-09-20 17:56:20	2	2	4	3	5	1	5	6	6	3	6	6	6	6	6	5	6	6	6	6	6	6	6	6	103	5	5	5	5	3	5	5	5	5	2	3	5	53	5	5	4	4	3	5	4	5	4	5
315	2024-09-20 17:56:20	2	2	4	3	5	1	6	6	6	6	5	6	6	6	6	6	6	5	5	5	6	6	6	6	104	4	5	5	5	4	4	4	4	4	3	3	3	48	4	5	5	5	4	5	3	4	4	4
316	2024-09-20 17:56:20	2	2	4	3	3	1	6	5	6	6	6	6	3	5	5	5	5	6	6	6	6	6	6	6	100	5	5	5	5	5	5	5	5	2	2	3	2	49	4	5	4	5	5	5	5	5	5	5
317	2024-09-20 17:56:20	1	2	4	3	5	1	6	6	6	4	5	6	5	6	6	6	6	6	6	6	6	6	6	6	104	5	5	5	5	5	5	5	5	5	5	3	2	55	5	5	5	5	5	5	4	5	5	5
318	2024-09-20 17:56:20	1	2	4	3	5	1	6	6	6	6	6	6	6	6	6	6	6	6	6	6	6	6	6	6	108	5	5	5	5	5	5	5	5	5	5	5	5	60	5	5	5	5	5	5	5	5	5	5
319	2024-09-20 17:56:20	2	2	4	3	5	1	5	5	5	5	4	5	5	5	5	5	5	5	5	5	6	5	6	5	91	4	4	5	4	4	2	3	4	4	4	2	3	43	3	4	4	3	4	4	2	4	4	4
320	2024-09-20 17:56:20	2	2	4	3	5	1	5	5	5	5	3	5	3	4	5	4	4	4	4	4	4	4	4	4	76	3	3	3	3	4	2	2	2	2	3	3	3	33	3	4	4	2	3	3	2	3	3	2
321	2024-09-20 17:56:20	2	2	4	3	3	1	2	5	4	2	1	2	1	1	5	1	2	2	2	6	5	4	5	2	52	2	2	3	3	2	2	2	2	3	1	1	1	24	2	3	3	2	3	4	1	4	2	2
322	2024-09-20 17:56:20	1	1	4	3	5	1	5	6	5	3	5	6	5	6	4	6	5	5	5	5	6	5	6	5	93	3	3	3	3	3	3	3	3	3	3	3	3	36	5	5	5	5	5	5	5	5	5	5
323	2024-09-20 17:56:20	2	2	4	3	5	1	5	6	6	3	3	5	3	5	6	6	6	5	5	5	5	5	5	5	89	4	4	5	5	5	5	5	5	5	5	3	4	55	3	3	2	3	4	4	4	4	4	4
324	2024-09-20 17:56:20	2	2	4	3	5	1	6	6	6	5	5	5	5	6	6	5	6	6	6	6	6	6	6	6	103	5	5	5	5	5	5	5	5	5	3	3	2	53	5	5	4	4	4	4	4	4	4	4
325	2024-09-20 17:56:20	2	2	4	3	5	1	5	5	5	4	2	6	5	4	3	5	4	4	3	6	6	6	5	4	82	3	3	4	3	3	4	2	2	2	1	1	1	29	3	4	5	3	4	5	3	3	4	5
326	2024-09-20 17:56:20	2	2	4	3	2	1	4	4	6	5	5	5	5	5	5	5	5	5	5	6	5	5	6	6	92	4	4	3	4	3	3	2	4	3	3	3	4	40	4	3	2	2	3	4	3	4	4	5
327	2024-09-20 17:56:20	2	2	4	3	5	1	4	5	5	4	2	3	3	5	4	5	4	4	4	5	6	5	5	5	78	3	4	4	4	3	3	3	3	3	2	2	2	36	3	2	4	4	2	4	3	3	4	3
328	2024-09-20 17:56:20	2	2	4	3	3	1	3	5	5	4	4	4	5	5	6	5	4	3	4	4	5	4	5	4	79	3	3	3	3	3	3	3	3	3	2	1	3	33	3	4	3	3	3	3	3	4	3	4
329	2024-09-20 17:56:20	2	2	4	3	3	1	5	6	5	4	5	5	5	5	5	5	5	4	5	5	5	5	5	5	89	4	4	5	5	5	5	3	4	5	3	2	3	48	4	4	4	4	3	4	3	4	4	4
330	2024-09-20 17:56:20	2	2	4	3	5	1	5	5	4	4	4	4	4	4	4	4	4	4	4	4	4	4	4	4	74	3	3	3	3	3	3	3	3	3	3	3	3	36	4	3	4	3	3	4	4	3	4	4
331	2024-09-20 17:56:20	2	2	4	3	5	1	5	5	5	4	3	6	5	6	6	5	6	5	5	6	6	5	6	6	95	4	4	5	4	4	4	3	4	5	4	4	4	49	4	5	5	5	5	5	3	4	5	5
332	2024-09-20 17:56:20	2	2	4	3	5	1	5	5	3	1	3	5	5	4	4	4	5	4	4	5	6	5	5	5	78	4	3	2	3	4	3	3	2	4	1	1	3	33	4	4	5	2	3	5	3	3	4	4
333	2024-09-20 17:56:20	2	2	4	3	5	1	2	4	3	1	2	5	5	5	6	6	4	2	4	4	5	2	5	6	71	3	3	4	4	3	2	1	4	2	1	5	1	33	5	3	5	3	2	3	1	2	4	4
334	2024-09-20 17:56:20	1	2	4	3	3	1	3	5	5	5	2	5	6	6	6	6	6	6	5	6	6	6	5	6	95	3	4	5	5	5	4	3	5	4	2	3	2	45	4	4	5	4	4	5	5	5	5	5
335	2024-09-20 17:56:20	2	2	4	3	5	1	6	5	5	5	6	6	5	5	5	5	5	5	5	6	5	5	6	5	95	4	4	4	4	4	4	4	4	4	4	3	3	46	4	5	4	5	4	4	2	4	4	4
336	2024-09-20 17:56:20	2	2	4	3	5	1	5	6	5	5	4	4	4	4	4	4	5	4	5	6	6	6	6	6	89	4	4	5	5	5	5	5	5	5	3	2	3	51	4	4	4	4	3	5	2	4	5	5
337	2024-09-20 17:56:20	2	2	4	3	5	1	6	6	5	6	6	6	6	6	6	5	5	5	1	5	1	3	6	6	90	4	4	3	3	3	3	4	4	4	4	3	3	42	4	2	3	3	2	2	2	2	3	3
338	2024-09-20 17:56:20	2	2	6	3	5	1	4	6	6	4	1	1	5	5	5	5	5	5	5	5	5	5	5	4	81	3	4	4	4	4	4	4	4	4	4	4	4	47	4	4	4	4	4	4	4	4	4	4
339	2024-09-20 17:56:20	2	1	4	3	3	1	6	6	6	5	6	6	6	6	6	6	6	6	6	6	6	6	6	6	107	4	5	5	5	5	5	4	5	5	5	3	3	54	4	5	5	4	4	4	3	4	5	5
340	2024-09-20 17:56:20	2	2	4	3	3	1	5	5	4	2	3	5	5	4	4	4	4	4	4	5	5	5	5	6	79	3	3	3	4	2	2	3	3	3	1	1	3	31	3	4	3	4	4	4	3	5	5	5
341	2024-09-20 17:56:20	2	2	4	3	5	1	5	5	4	5	5	5	5	5	5	5	5	5	5	5	5	5	5	5	89	4	4	3	3	3	3	3	3	3	3	2	3	37	4	4	4	4	2	4	4	4	4	4
342	2024-09-20 17:56:20	2	2	4	3	3	1	6	6	5	4	5	6	4	4	5	6	5	4	5	5	6	4	5	5	90	3	3	4	4	3	4	3	4	4	2	2	3	39	2	4	5	3	4	5	3	3	4	4
343	2024-09-20 17:56:20	2	2	4	3	3	1	5	6	4	4	4	4	4	4	4	4	4	4	4	4	4	4	4	4	75	4	4	4	4	4	4	4	4	4	4	4	4	48	4	4	4	4	4	4	4	4	4	4
344	2024-09-20 17:56:20	2	2	4	3	2	1	5	5	5	5	6	4	4	6	6	6	5	4	4	6	6	6	6	6	95	4	5	4	4	3	4	4	4	5	4	3	4	48	4	4	5	4	4	5	3	4	4	4
345	2024-09-20 17:56:20	1	2	4	3	5	1	3	5	5	2	2	3	5	5	4	6	6	4	5	6	6	5	6	5	83	4	3	3	5	5	5	5	5	5	3	3	4	50	4	5	4	4	4	5	2	5	5	5
346	2024-09-20 17:56:20	2	2	4	3	2	1	6	6	6	4	4	6	6	6	4	4	4	4	5	6	6	6	6	6	95	5	5	5	5	3	5	5	5	5	5	1	3	52	5	5	5	5	5	5	3	5	5	5
347	2024-09-20 17:56:20	2	2	4	3	5	1	5	5	4	3	4	5	4	5	6	5	5	4	4	5	6	4	5	4	83	3	3	4	4	3	4	2	4	4	2	1	1	35	4	4	3	4	3	3	2	2	4	3
348	2024-09-20 17:56:20	2	2	4	3	5	3	6	6	6	6	6	6	6	6	3	6	6	6	6	6	6	6	6	6	105	1	1	1	1	2	2	2	3	4	2	4	3	26	1	2	3	4	3	3	4	3	3	2
349	2024-09-20 17:56:20	2	2	4	3	3	1	3	3	3	3	3	3	3	3	3	3	3	3	3	3	3	3	3	3	54	3	3	3	3	3	3	3	3	3	3	3	3	36	4	4	4	4	4	4	4	4	4	4
350	2024-09-20 17:56:20	1	2	4	3	5	1	5	6	6	4	4	4	4	4	5	5	5	4	5	5	5	5	5	5	86	3	3	3	3	3	2	3	3	3	2	2	2	32	4	4	4	4	1	2	3	2	4	4
351	2024-09-20 17:56:20	2	2	6	3	3	1	5	5	5	5	5	5	5	5	5	5	5	5	5	5	5	5	5	5	90	4	4	4	4	4	4	4	4	4	4	4	4	48	4	4	4	4	4	4	4	4	4	4
352	2024-09-20 17:56:20	2	2	4	3	3	1	4	6	5	6	6	5	5	6	6	6	6	5	5	6	6	6	6	5	100	5	4	4	4	4	4	4	4	4	4	4	4	49	4	4	4	4	4	4	4	4	4	4
353	2024-09-20 17:56:20	2	2	4	3	5	1	6	5	5	3	2	6	5	5	5	5	5	5	5	5	5	5	5	6	88	3	3	4	3	3	3	3	3	3	2	1	2	33	3	4	5	4	4	4	4	4	4	4
354	2024-09-20 17:56:20	2	2	4	3	5	4	6	6	5	5	5	6	5	5	6	6	6	5	5	6	6	6	6	6	101	5	5	5	5	5	5	5	5	5	5	1	3	54	4	5	5	5	3	5	5	4	5	5
355	2024-09-20 17:56:20	2	2	4	3	5	1	6	6	6	4	4	5	5	5	4	4	4	4	4	5	6	4	5	5	86	4	3	3	4	4	1	3	4	4	2	2	3	37	3	4	4	4	4	4	4	4	4	4
356	2024-09-20 17:56:20	2	2	4	3	3	1	5	5	5	5	4	5	4	4	4	3	4	3	5	5	5	4	5	5	80	3	3	4	3	2	3	3	3	3	2	2	2	33	4	3	4	4	4	4	2	4	5	5
357	2024-09-20 17:56:20	2	2	4	3	5	1	6	6	5	6	5	6	6	6	6	6	6	6	5	6	6	6	6	6	105	5	5	5	5	3	5	5	5	5	3	3	2	51	3	5	5	5	5	4	2	5	5	5
358	2024-09-20 17:56:20	2	2	4	3	5	1	6	6	6	6	6	6	6	6	6	6	6	6	6	6	6	6	6	6	108	5	5	5	5	5	5	5	5	5	5	5	5	60	5	5	5	5	5	5	5	5	5	5
359	2024-09-20 17:56:20	2	2	4	3	5	1	6	4	5	4	4	6	6	6	6	6	6	6	6	6	6	6	6	5	100	5	5	5	5	5	5	3	4	4	3	3	3	50	4	4	5	4	3	5	3	3	5	4
360	2024-09-20 17:56:20	2	2	4	3	5	1	6	6	6	6	6	6	6	6	6	6	6	6	6	6	6	6	6	6	108	5	5	5	5	5	5	5	5	5	5	5	5	60	5	5	5	5	5	5	5	5	5	5
361	2024-09-20 17:56:20	2	2	4	3	3	1	5	5	4	4	4	4	4	4	4	4	3	4	4	4	4	4	4	4	73	3	3	4	4	3	2	3	3	3	3	3	3	37	2	4	4	2	2	4	4	3	3	3
362	2024-09-20 17:56:20	2	2	4	3	5	1	6	5	5	6	5	6	5	4	6	5	4	5	4	4	6	5	6	5	92	3	3	5	3	3	3	3	3	4	2	2	3	37	4	3	4	4	3	3	4	3	3	4
363	2024-09-20 17:56:20	2	2	4	3	3	1	4	4	4	4	4	4	4	4	4	4	4	4	4	4	4	4	4	4	72	3	3	3	3	3	3	3	3	3	3	3	3	36	3	3	3	3	3	3	3	3	3	3
364	2024-09-20 17:56:20	2	2	4	3	2	1	4	6	6	5	5	5	5	5	5	5	5	5	5	5	6	6	6	6	95	5	5	5	5	5	5	5	5	5	5	5	5	60	5	4	4	5	4	4	4	3	4	4
365	2024-09-20 17:56:20	2	2	4	3	5	1	5	4	6	4	4	4	4	6	6	6	6	5	5	6	6	6	6	5	94	4	4	4	4	4	4	3	5	5	3	3	2	45	4	5	2	4	2	4	1	3	4	4
366	2024-09-20 17:56:20	2	2	4	3	3	1	6	6	6	6	6	6	6	6	6	6	6	6	6	6	6	6	6	6	108	5	5	4	4	3	1	1	1	1	2	1	1	29	1	5	4	1	1	4	1	1	4	4
367	2024-09-20 17:56:20	2	2	4	3	5	1	4	4	5	2	4	4	4	4	4	3	4	4	4	4	5	5	5	5	74	3	3	3	3	3	3	3	3	3	1	1	2	31	4	4	4	4	4	4	1	4	4	4
368	2024-09-20 17:56:20	2	2	4	3	5	1	6	6	5	5	3	5	3	5	5	3	4	2	4	5	6	5	5	5	82	4	3	4	4	5	4	5	5	5	5	5	5	54	5	4	4	5	5	5	5	5	5	5
369	2024-09-20 17:56:20	2	2	4	3	5	1	5	5	5	4	3	3	4	4	4	4	5	4	4	4	4	4	4	4	74	3	3	3	3	3	3	3	3	3	4	1	3	35	3	4	4	4	3	3	4	4	4	4
370	2024-09-20 17:56:20	2	2	4	3	2	1	6	6	6	6	6	6	6	6	6	6	6	6	6	6	6	6	6	6	108	5	5	5	5	5	5	5	5	5	5	5	5	60	5	5	5	5	5	5	5	5	5	5
371	2024-09-20 17:56:20	2	2	4	3	5	1	6	6	5	4	4	5	4	5	5	4	5	5	4	5	6	5	5	5	88	3	3	3	3	3	3	2	3	3	1	3	3	33	3	4	4	3	4	4	3	3	3	3
372	2024-09-20 17:56:20	2	2	4	3	5	1	6	5	6	3	5	5	5	5	4	5	5	4	4	5	5	5	5	5	87	3	3	3	3	3	3	3	3	3	3	3	3	36	3	3	4	4	3	4	2	4	3	3
373	2024-09-20 17:56:20	2	1	4	3	5	1	5	3	6	6	4	4	4	3	4	3	2	2	1	3	4	5	4	5	68	2	3	4	3	2	3	1	2	2	2	1	2	27	2	2	5	3	5	4	2	3	2	2
374	2024-09-20 17:56:20	2	2	4	3	5	1	6	6	5	6	5	6	5	5	6	6	5	5	5	5	6	6	6	6	100	4	5	4	5	3	5	4	3	4	2	4	2	45	5	5	5	4	5	5	3	3	5	4
375	2024-09-20 17:56:20	2	2	4	3	5	1	5	5	5	4	4	5	5	5	5	5	5	5	5	6	6	6	5	5	91	5	5	4	4	4	4	4	4	4	2	1	3	44	2	4	4	3	4	4	3	3	3	4
376	2024-09-20 17:56:20	2	2	4	3	5	1	6	6	6	4	5	6	6	6	6	6	5	5	4	5	6	5	6	6	99	3	3	4	3	2	3	3	3	3	1	1	2	31	3	4	5	4	3	4	2	3	3	4
377	2024-09-20 17:56:20	2	2	4	3	5	1	6	3	3	2	3	5	4	5	4	5	5	5	4	3	6	3	5	4	75	4	3	3	3	4	3	3	3	3	4	1	4	38	4	3	5	4	3	5	2	3	1	4
378	2024-09-20 17:56:20	2	2	4	3	5	1	4	4	4	5	4	4	5	6	5	5	5	4	5	4	5	5	4	4	82	3	4	4	4	4	3	3	3	3	2	1	2	36	4	4	4	4	3	4	3	3	4	4
379	2024-09-20 17:56:20	2	2	4	3	3	1	4	4	5	3	3	3	3	4	3	3	4	3	4	4	5	4	5	4	68	3	3	3	3	3	3	2	3	3	3	2	3	34	3	3	4	3	3	3	2	3	4	3
380	2024-09-20 17:56:20	2	2	4	3	2	1	5	5	5	4	4	4	4	4	4	4	4	4	4	4	4	4	4	4	75	4	4	4	5	4	4	5	4	4	4	2	4	48	4	4	5	5	4	4	4	4	4	4
381	2024-09-20 17:56:20	1	2	4	3	5	1	5	6	6	3	3	5	5	5	6	6	5	4	4	5	5	4	4	5	86	3	3	3	3	2	4	3	3	3	2	2	1	32	4	4	3	3	3	4	2	4	4	3
382	2024-09-20 17:56:20	2	2	4	3	5	1	5	4	4	2	4	4	4	5	5	5	5	4	4	5	5	4	5	5	79	3	3	4	4	3	3	3	4	3	2	3	2	37	3	4	4	2	1	5	2	3	4	4
383	2024-09-20 17:56:20	2	2	4	3	5	1	4	6	5	3	4	5	4	4	4	5	5	3	5	6	5	6	6	4	84	3	3	4	3	3	3	3	3	3	2	1	2	33	4	4	3	3	4	4	3	3	3	4
384	2024-09-20 17:56:20	2	2	4	3	3	1	5	5	4	4	4	5	5	5	4	5	4	3	2	2	2	4	3	3	69	3	2	2	3	3	2	2	2	3	2	3	2	29	3	4	4	4	4	4	2	3	4	3
385	2024-09-20 17:56:20	2	2	4	3	3	1	5	4	4	2	5	4	4	5	5	5	5	4	4	5	5	4	5	5	80	3	3	3	3	3	4	2	3	4	2	3	3	36	4	4	4	5	5	5	3	5	4	4
386	2024-09-20 17:56:20	2	2	4	3	3	4	6	6	6	6	6	6	6	6	6	6	6	6	6	6	6	6	6	6	108	5	5	5	5	5	5	5	5	5	5	5	5	60	5	5	5	5	5	5	5	5	5	5
387	2024-09-20 17:56:20	2	2	4	3	3	1	5	5	4	4	5	6	5	3	4	4	5	4	5	5	6	6	6	6	88	4	4	4	5	3	5	2	4	4	2	2	3	42	4	4	5	5	4	5	3	2	3	3
388	2024-09-20 17:56:20	2	2	4	3	3	1	4	6	5	5	5	5	5	5	5	5	5	5	5	5	5	5	5	5	90	4	4	4	4	4	4	4	4	4	4	4	4	48	5	4	4	4	4	4	4	4	4	4
389	2024-09-20 17:56:20	2	2	4	3	3	1	6	6	5	4	4	5	4	4	5	4	4	4	4	5	6	5	6	5	86	3	3	5	3	3	3	3	5	3	1	3	2	37	4	4	5	5	4	5	4	3	4	5
390	2024-09-20 17:56:20	2	2	4	3	3	1	4	5	5	4	4	4	4	4	5	5	5	4	4	5	5	5	5	4	81	3	3	4	3	4	3	3	3	3	3	2	3	37	3	3	3	3	3	4	3	3	3	3
391	2024-09-20 17:56:20	2	2	4	3	3	1	5	5	4	2	2	4	5	6	6	6	6	5	5	5	6	6	6	6	90	5	5	5	5	5	5	4	5	5	3	2	3	52	4	4	5	4	5	2	5	3	5	4
392	2024-09-20 17:56:20	2	2	4	3	5	1	5	6	5	5	5	5	4	4	4	4	4	4	4	5	6	6	6	6	88	3	3	3	2	3	3	2	3	2	2	2	3	31	5	2	3	4	4	4	4	3	3	4
393	2024-09-20 17:56:20	2	2	4	3	3	1	4	4	5	4	5	5	5	5	6	5	5	5	5	6	6	6	6	6	93	4	4	4	4	3	4	3	4	4	2	2	3	41	4	3	3	4	3	4	4	2	3	3
394	2024-09-20 17:56:20	2	2	4	3	2	1	5	6	5	6	5	5	5	4	5	5	4	4	4	4	5	5	5	5	87	4	4	4	4	4	4	4	4	4	4	3	4	47	4	4	4	4	4	4	4	4	4	3
395	2024-09-20 17:56:20	2	2	4	3	5	1	5	6	5	3	3	4	4	5	5	5	5	4	4	5	5	4	5	5	82	3	3	3	3	3	3	3	3	3	3	2	2	34	4	4	4	4	4	4	3	4	4	4
396	2024-09-20 17:56:20	2	2	4	3	5	1	4	4	4	5	4	4	4	5	4	4	4	3	3	4	4	4	4	4	72	3	3	3	3	3	3	3	3	3	1	2	2	32	3	3	4	3	3	3	3	3	3	3
397	2024-09-20 17:56:20	2	2	4	3	5	1	4	6	5	5	5	5	6	5	5	5	5	5	5	6	6	5	5	5	93	5	4	4	4	3	4	4	4	4	4	4	5	49	4	4	4	4	4	4	4	3	5	5
398	2024-09-20 17:56:20	1	2	4	3	3	1	3	3	3	3	3	3	3	3	3	3	3	3	3	3	3	3	3	3	54	5	5	5	5	5	5	5	5	5	5	5	5	60	4	4	4	4	4	4	4	4	4	4
399	2024-09-20 17:56:20	2	2	4	3	5	1	6	5	5	4	5	5	5	5	5	5	5	5	5	5	5	5	5	5	90	3	4	4	4	4	4	4	4	4	3	3	3	44	4	4	4	4	3	4	4	4	4	4
400	2024-09-20 17:56:20	2	2	4	3	5	1	5	5	5	5	5	5	5	5	5	5	5	5	5	5	5	5	5	5	90	3	3	3	3	3	3	3	3	3	3	3	3	36	4	4	4	4	4	4	4	4	4	4
401	2024-09-20 17:56:20	2	2	4	3	5	1	5	5	5	1	3	4	5	4	5	5	4	4	4	4	5	4	6	5	78	3	3	4	3	3	4	2	3	3	2	2	3	35	4	4	4	3	3	5	2	4	2	4
402	2024-09-20 17:56:20	2	2	4	3	5	1	6	6	5	4	5	5	4	4	5	4	4	4	4	5	5	5	5	5	85	3	3	4	4	3	3	3	3	3	3	2	2	36	4	4	4	4	3	4	3	4	4	4
403	2024-09-20 17:56:20	2	4	1	1	2	1	2	3	3	2	3	1	3	3	2	2	2	4	4	3	3	2	2	3	47	2	4	3	2	2	3	2	2	3	3	2	3	31	2	3	3	3	3	2	3	3	2	3
404	2024-09-20 17:56:20	2	2	4	3	5	1	3	5	5	4	5	6	6	6	6	6	6	6	6	6	6	6	6	6	100	5	4	4	4	5	4	4	4	5	3	5	5	52	5	5	3	5	5	4	2	5	5	3
405	2024-09-20 17:56:20	2	2	4	3	7	1	6	6	6	6	6	6	6	6	6	6	6	6	6	6	6	6	6	6	108	5	5	5	5	5	5	5	5	5	5	5	5	60	5	5	5	5	5	5	5	5	5	5
406	2024-09-20 17:56:20	2	2	4	3	5	1	5	6	5	5	4	4	4	4	4	4	3	4	4	4	5	5	5	5	80	3	3	4	2	2	2	2	3	3	2	1	4	31	3	3	3	3	3	3	4	3	3	3
407	2024-09-20 17:56:20	2	2	6	3	5	1	6	5	5	4	5	5	4	4	6	5	5	4	4	5	5	5	4	5	86	3	3	4	4	4	4	4	4	4	2	1	4	41	3	3	3	3	3	4	3	3	3	3
408	2024-09-20 17:56:20	2	2	6	3	3	1	4	5	5	2	5	5	4	5	5	4	5	3	5	4	4	5	5	5	80	3	3	3	3	3	3	3	3	3	2	1	2	32	4	4	3	3	3	4	2	3	3	2
409	2024-09-20 17:56:20	2	2	4	3	5	1	3	5	5	4	4	4	4	4	5	4	4	4	4	5	5	5	5	5	79	3	3	4	4	3	4	3	4	3	2	2	3	38	3	4	4	4	4	5	3	5	5	5
410	2024-09-20 17:56:20	2	2	4	3	3	1	6	4	4	2	2	4	4	4	5	4	4	4	5	4	6	4	5	4	75	3	2	2	2	4	3	1	3	3	1	1	1	26	4	4	4	3	2	4	3	4	4	4
411	2024-09-20 17:56:20	2	2	4	3	5	1	5	5	6	4	6	5	5	5	5	5	5	5	5	6	6	6	6	6	96	3	3	3	3	3	3	3	3	3	3	3	3	36	4	2	4	4	4	4	4	4	4	4
412	2024-09-20 17:56:20	2	2	4	3	5	4	3	4	2	4	3	5	3	4	3	4	4	5	4	4	4	5	5	6	72	4	4	3	4	3	4	3	3	3	3	3	3	40	3	4	4	4	4	5	4	4	4	4
413	2024-09-20 17:56:20	2	2	1	3	3	1	5	5	5	5	5	5	5	5	5	5	5	5	5	5	5	5	5	5	90	3	3	3	3	3	3	3	3	3	3	3	3	36	4	4	4	4	4	4	4	4	4	4
414	2024-09-20 17:56:20	2	2	4	3	3	1	1	4	3	4	3	3	4	4	6	6	6	5	4	4	4	4	4	4	73	3	3	3	3	3	3	3	3	3	3	3	3	36	3	3	3	3	4	4	3	3	3	3
415	2024-09-20 17:56:20	2	2	6	3	5	1	5	5	3	3	2	5	5	5	5	5	5	4	5	5	6	6	5	5	84	3	3	3	3	3	3	3	3	3	2	1	4	34	4	4	5	4	4	4	3	4	4	3
416	2024-09-20 17:56:20	2	2	4	3	3	1	6	6	6	5	6	5	5	6	6	5	6	5	4	6	6	6	6	6	101	4	4	5	5	5	4	4	5	5	3	2	4	50	4	5	4	4	3	4	3	3	3	4
417	2024-09-20 17:56:20	1	2	4	3	5	1	6	5	5	5	5	5	5	4	5	5	5	5	5	5	5	5	5	5	90	5	4	4	4	4	4	4	4	4	4	2	2	45	4	4	5	5	5	5	4	4	4	4
418	2024-09-20 17:56:20	2	2	4	3	3	1	5	5	4	5	5	5	4	4	4	4	4	4	4	4	5	4	4	4	78	3	3	3	3	3	3	3	3	3	3	1	3	34	4	4	4	4	3	4	4	3	3	2
419	2024-09-20 17:56:20	2	2	4	3	5	1	4	4	5	5	5	5	4	5	5	4	5	3	3	5	5	4	5	5	81	3	3	3	3	3	3	3	3	3	3	2	4	36	3	4	4	3	3	4	3	3	3	3
420	2024-09-20 17:56:20	2	2	6	3	3	1	6	6	6	5	6	6	6	6	6	6	6	6	6	6	6	6	6	6	107	4	4	4	4	4	4	4	4	4	4	1	3	44	4	4	4	4	4	4	4	4	4	4
421	2024-09-20 17:56:20	2	2	4	3	5	1	5	5	6	5	4	4	5	5	6	5	4	5	5	6	6	6	6	6	94	4	4	5	5	5	3	3	4	4	3	4	5	49	4	4	4	4	4	5	5	4	4	4
422	2024-09-20 17:56:20	2	1	4	3	5	1	5	6	6	4	4	5	6	6	6	6	6	5	6	6	6	6	6	6	101	5	5	5	5	5	4	4	4	4	4	4	4	53	4	4	4	4	4	4	4	4	4	4
423	2024-09-20 17:56:20	1	2	4	3	5	1	6	6	5	5	5	3	6	6	6	6	6	5	5	6	6	5	6	6	99	4	5	4	4	4	5	4	5	4	5	2	2	48	4	5	4	4	4	5	2	5	5	5
424	2024-09-20 17:56:20	2	2	4	3	3	1	6	5	5	5	4	5	5	5	5	5	5	4	4	6	6	6	6	5	92	4	4	4	4	3	4	4	5	5	2	2	3	44	3	4	4	5	4	4	3	4	4	4
425	2024-09-20 17:56:20	2	2	4	3	3	1	5	6	6	4	4	4	4	4	4	4	4	4	4	4	4	4	4	4	77	4	4	3	3	4	4	2	4	3	3	3	3	40	3	3	3	3	3	3	3	3	3	3
426	2024-09-20 17:56:20	2	2	4	3	5	1	6	6	6	5	6	6	6	6	6	6	6	6	6	6	6	6	6	6	107	4	4	4	4	4	5	4	5	5	4	3	4	50	4	4	4	4	4	4	4	4	5	4
427	2024-09-20 17:56:20	2	2	4	3	5	1	6	6	5	4	4	6	5	6	6	5	5	4	4	5	6	6	6	4	93	3	3	3	3	2	4	3	3	3	2	1	1	31	3	4	3	3	3	3	1	3	2	2
428	2024-09-20 17:56:20	2	2	2	3	3	1	6	5	6	4	4	4	4	4	4	3	3	4	4	4	4	4	4	4	75	3	3	3	3	3	3	3	3	3	3	3	3	36	3	4	4	3	3	2	2	3	3	3
429	2024-09-20 17:56:20	2	6	3	3	2	1	5	5	5	4	4	2	2	1	4	2	4	3	3	3	2	3	3	3	58	3	4	4	4	4	4	5	4	5	5	5	5	52	4	4	4	3	3	4	3	3	3	3
430	2024-09-20 17:56:20	2	2	2	3	5	1	1	6	5	4	3	5	4	4	4	4	4	4	4	4	4	4	4	4	72	2	4	4	4	4	4	4	3	3	2	1	3	38	2	5	5	5	4	4	2	5	5	5
431	2024-09-20 17:56:20	1	2	4	3	5	1	4	5	5	3	4	4	4	4	5	4	4	4	4	4	4	4	4	4	74	3	3	4	3	3	3	3	3	3	3	3	3	37	3	3	3	3	3	3	3	3	3	3
432	2024-09-20 17:56:20	2	2	4	3	5	1	2	6	5	2	5	5	5	6	6	6	6	5	5	6	6	6	6	5	93	5	5	4	5	5	4	3	4	5	3	3	3	49	3	4	3	4	1	4	1	4	3	4
433	2024-09-20 17:56:20	2	2	4	3	3	1	1	6	5	4	3	2	5	5	5	5	5	5	5	5	5	5	5	5	81	4	4	4	4	4	4	4	4	4	4	4	4	48	4	4	4	4	4	4	4	4	4	4
434	2024-09-20 17:56:20	2	1	4	3	5	1	6	6	5	4	4	5	5	5	6	6	5	5	5	6	6	5	5	5	94	5	5	5	5	5	3	3	5	5	2	2	2	47	4	4	4	4	4	4	3	4	4	4
435	2024-09-20 17:56:20	2	2	6	3	3	1	4	5	6	4	3	4	4	5	4	4	5	3	3	5	5	5	5	4	78	4	2	4	3	4	3	3	4	3	4	1	3	38	3	3	5	2	2	3	2	3	2	3
436	2024-09-20 17:56:20	2	2	4	3	3	1	6	6	6	6	6	6	6	6	6	6	6	6	6	6	6	6	6	6	108	5	5	5	5	5	5	5	5	5	5	5	5	60	5	5	1	1	5	5	4	5	5	5
437	2024-09-20 17:56:20	2	2	4	3	5	1	5	5	5	4	4	5	5	5	6	5	5	4	5	5	5	5	5	5	88	4	4	4	4	4	4	4	4	4	4	3	3	46	4	4	4	4	4	4	4	4	4	4
438	2024-09-20 17:56:20	2	2	6	3	3	1	6	6	6	5	5	4	5	4	5	4	5	4	4	6	6	6	6	6	93	3	3	5	3	4	3	3	4	4	3	1	3	39	3	2	4	4	1	1	3	1	5	5
439	2024-09-20 17:56:20	2	2	4	3	3	1	4	6	5	4	6	6	6	6	4	4	6	4	6	5	6	5	6	6	95	3	5	5	3	3	3	3	4	5	2	2	1	39	4	5	4	5	3	5	3	4	5	5
440	2024-09-20 17:56:20	2	2	3	3	5	1	6	6	6	6	6	6	6	6	6	6	6	6	6	6	6	6	6	6	108	5	5	5	5	5	5	5	5	5	5	5	5	60	5	5	5	5	5	5	5	5	5	5
441	2024-09-20 17:56:20	2	2	4	3	3	1	1	2	4	2	1	5	4	5	5	5	4	4	4	5	6	6	5	4	72	3	2	3	2	2	2	2	2	2	2	1	2	25	1	2	4	3	4	4	4	4	3	2
442	2024-09-20 17:56:20	1	2	4	3	5	1	5	5	5	5	5	5	5	5	5	5	5	5	5	5	5	4	5	5	89	3	2	4	4	3	4	3	4	3	1	3	2	36	4	4	5	4	4	4	3	3	4	3
443	2024-09-20 17:56:20	2	2	4	3	5	1	3	5	5	3	3	5	3	5	6	6	5	5	5	5	5	5	5	5	84	3	3	4	3	3	3	3	3	3	3	2	2	35	2	3	4	3	3	4	2	3	3	3
444	2024-09-20 17:56:20	2	2	4	3	5	1	5	5	5	3	4	5	5	5	6	5	6	4	5	4	6	6	6	6	91	5	5	4	5	4	4	3	4	4	3	4	3	48	4	4	4	4	3	3	3	4	4	3
445	2024-09-20 17:56:20	2	2	4	3	5	1	5	4	5	4	4	5	4	6	5	5	5	4	4	5	5	5	4	4	83	4	4	4	4	2	4	3	4	5	2	2	2	40	3	4	3	4	2	4	2	2	4	2
446	2024-09-20 17:56:20	2	1	4	3	3	1	5	5	5	5	4	4	5	5	5	5	5	4	6	6	6	6	6	6	93	4	3	3	3	3	4	3	3	3	3	2	2	36	2	4	3	4	4	4	4	4	4	4
447	2024-09-20 17:56:20	2	2	4	3	5	1	5	5	6	2	2	5	5	5	5	5	5	4	4	5	6	6	6	6	87	5	5	5	4	5	4	5	5	5	5	5	5	58	4	4	4	4	3	4	3	4	4	4
448	2024-09-20 17:56:20	2	2	4	3	5	1	5	6	5	4	4	6	4	6	6	6	6	4	6	5	6	4	4	6	93	4	5	5	5	4	5	3	5	5	2	2	4	49	4	5	4	4	4	4	4	5	4	4
449	2024-09-20 17:56:20	2	2	4	3	3	1	5	5	6	3	3	5	5	5	6	5	6	3	5	6	6	6	6	6	92	4	4	5	4	3	5	2	3	4	2	3	4	43	4	4	4	4	4	4	3	1	4	4
450	2024-09-20 17:56:20	2	2	2	3	3	1	5	5	4	4	2	2	4	4	5	4	4	4	4	4	4	4	4	4	71	3	3	4	3	3	4	3	3	3	3	1	1	34	3	3	3	3	3	3	3	3	3	3
451	2024-09-20 17:56:20	2	2	4	3	5	1	5	5	5	4	4	4	4	3	5	4	4	4	4	5	5	5	4	4	78	3	4	4	4	4	3	3	3	3	2	2	4	39	3	3	4	3	3	4	3	4	3	4
452	2024-09-20 17:56:20	2	2	4	3	5	1	5	6	6	4	2	6	4	5	4	4	4	4	4	3	4	5	4	5	79	3	2	3	2	1	4	2	2	4	1	1	5	30	4	3	5	4	3	5	1	1	2	2
453	2024-09-20 17:56:20	2	2	4	3	5	1	5	5	4	4	5	5	4	5	6	5	5	4	4	5	6	6	6	5	89	4	4	5	3	3	4	3	3	3	2	3	2	39	4	4	3	4	3	3	3	2	4	3
454	2024-09-20 17:56:20	1	2	4	3	5	1	6	5	5	5	5	6	6	6	6	6	6	6	4	5	6	5	6	6	100	4	3	4	2	5	1	3	4	5	2	2	3	38	4	4	5	4	5	5	1	4	3	4
455	2024-09-20 17:56:20	2	2	4	3	5	1	4	5	3	2	2	2	3	5	5	4	4	4	4	5	5	5	5	4	71	3	3	3	3	3	3	3	3	3	3	3	3	36	3	3	3	3	3	3	3	3	4	4
456	2024-09-20 17:56:20	2	2	4	3	5	1	4	4	5	3	4	5	5	6	6	6	6	6	6	5	6	5	6	6	94	4	4	4	4	3	4	4	4	5	3	3	2	44	4	4	4	4	3	4	3	5	4	4
457	2024-09-20 17:56:20	2	2	4	3	5	1	5	5	5	4	4	4	4	4	4	4	4	4	4	4	4	4	4	4	75	3	3	3	3	3	3	3	3	3	3	3	3	36	3	4	4	3	4	3	4	3	3	4
458	2024-09-20 17:56:20	2	2	4	3	5	1	4	4	3	3	3	4	4	4	4	4	4	4	4	4	5	4	5	4	71	3	3	3	3	3	4	3	3	4	2	1	1	33	4	3	4	3	3	4	3	3	3	3
459	2024-09-20 17:56:20	2	2	4	3	3	1	6	5	5	4	4	4	5	4	6	4	5	4	4	5	5	4	5	4	83	3	3	1	3	3	3	3	3	3	1	2	1	29	4	3	4	4	3	4	3	4	3	3
460	2024-09-20 17:56:20	2	2	4	3	3	1	4	5	6	4	4	4	4	4	4	4	4	4	4	4	4	4	4	4	75	3	3	3	3	3	3	3	3	3	3	3	3	36	4	4	4	4	4	4	4	4	4	4
461	2024-09-20 17:56:20	2	2	4	3	3	1	4	4	5	4	4	4	4	5	4	4	4	3	4	4	4	4	5	4	74	3	3	3	4	3	3	3	3	3	2	2	2	34	4	4	4	4	4	4	3	4	4	4
462	2024-09-20 17:56:20	2	2	4	3	5	1	3	3	6	5	5	4	4	4	4	4	4	4	4	4	4	4	4	4	74	5	4	5	5	5	5	5	2	3	5	4	5	53	4	5	5	2	3	5	5	3	2	1
463	2024-09-20 17:56:20	2	2	2	3	3	1	4	4	4	4	4	4	4	4	4	4	4	4	4	4	4	4	4	4	72	3	3	3	3	3	3	3	3	3	3	3	3	36	3	3	3	3	3	3	3	3	3	3
464	2024-09-20 17:56:20	2	2	4	1	5	1	5	6	5	4	4	5	4	5	4	4	5	4	5	5	6	5	5	5	86	4	3	4	4	3	3	3	3	3	3	3	3	39	4	4	5	3	3	5	3	3	4	2
465	2024-09-20 17:56:20	2	2	4	3	5	1	6	6	6	6	6	6	6	6	5	6	5	5	5	6	6	6	6	6	104	5	5	4	4	4	5	5	4	4	3	5	5	53	5	5	4	4	4	4	4	5	5	5
466	2024-09-20 17:56:20	2	2	6	3	5	1	4	6	6	3	3	5	6	6	6	6	6	6	6	6	6	6	6	6	99	5	5	5	5	5	5	5	5	5	5	5	5	60	5	5	5	5	5	5	5	5	5	5
467	2024-09-20 17:56:20	2	2	4	3	5	1	6	6	6	6	6	6	6	6	6	6	6	6	6	6	6	6	6	6	108	5	5	5	5	5	5	5	5	5	5	5	5	60	5	4	4	3	4	4	4	3	3	3
468	2024-09-20 17:56:20	2	2	4	3	3	1	5	5	6	4	4	5	4	5	6	6	5	5	5	5	6	5	5	5	91	4	4	5	4	4	4	3	4	4	3	2	4	45	4	3	3	4	3	4	3	4	3	3
469	2024-09-20 17:56:20	2	2	4	3	5	1	6	6	6	6	6	6	6	6	6	6	6	6	6	6	6	6	6	6	108	5	5	5	5	5	5	5	5	5	5	5	5	60	5	5	5	5	5	5	5	5	5	5
470	2024-09-20 17:56:20	2	2	4	3	5	1	5	5	4	4	5	5	5	5	6	5	5	5	5	5	5	5	5	5	89	3	3	3	3	3	3	3	3	3	3	3	3	36	4	4	4	4	4	4	4	4	4	4
471	2024-09-20 17:56:20	2	2	4	3	5	1	3	4	5	4	5	4	5	5	5	5	5	3	5	5	5	5	5	5	83	5	5	5	5	5	1	5	5	5	3	1	3	48	4	5	4	4	4	2	4	5	5	5
472	2024-09-20 17:56:20	2	1	4	3	5	1	6	6	5	3	4	5	5	5	6	6	6	5	6	6	6	6	6	6	98	4	4	4	3	4	3	3	3	3	3	3	3	40	5	5	5	5	5	5	4	2	4	4
473	2024-09-20 17:56:20	2	2	4	3	5	1	6	6	6	1	2	3	4	4	4	4	4	4	4	4	4	4	4	4	72	3	3	4	3	4	3	4	3	3	4	4	3	41	4	4	4	4	4	4	4	4	4	4
474	2024-09-20 17:56:20	2	2	4	3	5	1	5	5	5	4	4	4	5	5	5	5	5	4	4	4	5	4	5	4	82	4	4	4	4	3	4	3	3	3	2	1	2	37	4	4	4	4	4	4	3	4	4	4
475	2024-09-20 17:56:20	1	2	4	3	5	1	4	5	3	5	2	5	4	6	6	6	6	4	4	6	6	6	6	6	90	3	4	4	4	3	5	4	5	4	3	3	2	44	4	5	4	4	3	5	3	4	5	4
476	2024-09-20 17:56:20	1	2	4	3	5	1	2	6	6	5	6	6	2	3	5	4	4	3	2	5	5	5	5	5	79	3	3	3	2	2	2	2	2	2	2	2	2	27	3	2	5	3	3	3	2	2	2	2
477	2024-09-20 17:56:20	2	2	4	3	5	1	3	5	5	5	4	1	4	4	4	5	4	6	4	4	4	5	4	5	76	3	3	3	3	3	3	3	3	3	3	3	2	35	4	4	5	4	3	3	4	3	4	4
478	2024-09-20 17:56:20	1	2	4	3	2	1	4	5	4	4	2	5	4	4	5	4	4	4	5	4	5	4	5	5	77	3	4	4	3	4	3	2	2	3	2	3	3	36	3	3	4	5	3	2	2	2	3	2
479	2024-09-20 17:56:20	2	2	4	3	5	3	6	6	5	5	5	5	5	5	5	5	5	5	5	5	5	5	5	5	92	5	5	5	5	5	5	5	5	5	5	5	5	60	3	3	5	3	3	3	3	3	3	3
480	2024-09-20 17:56:20	2	2	4	3	5	1	5	6	5	3	3	5	5	5	5	5	5	5	4	4	6	5	5	4	85	3	3	3	3	3	3	3	3	3	2	2	2	33	4	4	4	4	4	4	1	4	4	3
481	2024-09-20 17:56:20	2	2	6	3	5	1	4	5	5	4	4	4	3	4	4	4	4	4	4	5	5	5	5	5	78	3	3	4	3	3	3	3	4	3	3	2	4	38	3	3	3	3	3	3	3	4	4	2
482	2024-09-20 17:56:20	2	2	4	3	3	1	4	4	4	4	4	4	4	4	6	4	4	4	4	4	4	4	4	4	74	2	2	2	2	2	2	2	2	2	2	2	2	24	3	3	3	3	3	3	3	3	3	3
483	2024-09-20 17:56:20	1	6	4	3	5	1	5	5	3	3	3	4	4	4	6	4	4	4	4	4	4	4	4	4	73	3	3	3	3	3	3	3	3	3	3	3	3	36	3	3	3	3	3	3	3	3	3	3
484	2024-09-20 17:56:20	2	2	4	3	3	1	6	5	3	3	2	5	3	3	5	4	5	5	5	5	5	5	5	5	79	3	3	3	3	3	3	3	3	3	3	3	3	36	3	3	3	3	3	3	3	3	3	3
485	2024-09-20 17:56:20	2	2	4	3	5	1	5	5	5	4	4	5	5	5	5	4	4	2	3	5	5	4	4	4	78	3	3	3	3	3	3	3	3	3	2	1	2	32	3	3	4	3	3	4	3	3	3	3
486	2024-09-20 17:56:20	2	2	4	3	5	1	4	5	6	5	5	6	5	5	5	5	5	5	5	5	5	5	5	5	91	3	3	3	4	3	3	3	3	3	3	3	3	37	2	4	4	4	4	4	2	4	4	4
487	2024-09-20 17:56:20	2	2	4	3	5	1	4	5	6	3	4	6	6	4	2	3	3	4	2	3	2	1	2	5	65	3	4	3	3	3	5	2	5	4	3	3	3	41	2	3	3	2	2	4	3	3	3	4
488	2024-09-20 17:56:20	2	2	4	3	3	1	6	5	6	4	5	5	5	6	6	6	5	5	5	5	5	5	5	5	94	4	4	4	4	4	4	4	4	4	2	3	3	44	4	4	4	4	4	4	4	3	4	4
489	2024-09-20 17:56:20	2	2	6	3	5	1	4	4	4	4	4	4	4	6	6	4	4	4	5	4	6	4	4	4	79	3	3	3	3	3	4	4	3	4	3	4	3	40	3	3	3	3	3	3	3	3	3	3
490	2024-09-20 17:56:20	2	1	4	3	3	1	5	5	5	5	5	6	6	6	6	6	6	6	6	6	6	6	6	6	103	5	5	5	5	5	5	5	5	5	5	3	5	58	4	4	5	4	4	4	4	4	4	4
491	2024-09-20 17:56:20	2	2	4	3	3	1	4	4	4	4	4	4	4	4	4	4	4	4	4	4	4	4	4	4	72	3	3	3	3	3	3	3	3	3	3	3	3	36	3	3	3	3	3	3	3	3	3	3
492	2024-09-20 17:56:20	2	2	4	3	5	1	3	3	1	6	5	5	5	4	4	4	4	4	4	3	4	4	4	4	71	3	3	3	3	3	3	3	4	3	4	3	3	38	3	3	3	3	3	3	3	2	2	3
493	2024-09-20 17:56:20	2	2	4	3	5	1	6	6	6	6	5	6	5	5	5	5	5	5	5	5	5	5	5	5	95	4	4	4	4	4	4	4	4	4	4	4	4	48	4	4	4	4	4	4	4	4	4	4
494	2024-09-20 17:56:20	2	2	4	3	3	1	5	5	6	5	5	5	5	5	5	5	5	5	5	5	5	5	5	5	91	4	4	4	4	4	2	4	5	4	2	2	5	44	4	3	5	3	3	3	3	3	3	3
495	2024-09-20 17:56:20	2	2	4	3	5	1	5	5	5	5	4	5	4	5	5	4	5	5	5	5	6	5	5	5	88	3	2	4	2	2	3	2	3	3	2	1	3	30	3	4	2	3	4	3	2	3	4	3
496	2024-09-20 17:56:20	2	2	4	3	5	1	6	4	5	4	4	5	4	5	5	5	4	4	4	4	6	5	4	4	82	3	3	3	3	3	4	3	3	3	2	2	2	34	3	3	3	3	3	4	3	4	3	4
497	2024-09-20 17:56:20	2	2	4	3	5	1	6	6	6	6	5	5	6	6	6	6	6	5	5	6	6	4	6	6	102	5	5	5	5	5	5	5	5	5	5	5	5	60	4	4	4	4	4	4	5	5	5	5
498	2024-09-20 17:56:20	2	2	4	3	5	1	5	5	5	5	5	5	5	5	5	5	5	5	5	5	5	5	5	5	90	3	3	4	4	4	4	4	3	3	3	2	2	39	3	4	4	4	3	4	3	3	3	4
499	2024-09-20 17:56:20	2	2	4	3	3	1	5	4	4	4	4	4	4	4	5	4	4	4	4	4	4	4	5	4	75	3	2	3	3	3	3	2	2	2	2	1	1	27	3	4	4	3	3	3	3	1	3	4
500	2024-09-20 17:56:20	1	2	4	3	5	1	5	5	2	4	2	5	4	4	4	3	2	3	4	4	4	4	4	4	67	3	3	3	3	3	2	3	3	3	3	2	2	33	3	3	3	3	2	3	3	3	3	3
501	2024-09-20 17:56:20	2	2	4	3	3	1	4	4	4	5	5	5	5	5	5	5	5	4	4	6	6	6	5	5	88	3	3	3	3	3	3	3	3	3	3	3	3	36	4	4	3	4	4	4	4	4	4	4
502	2024-09-20 17:56:20	2	2	4	3	5	1	5	5	5	5	5	6	5	5	6	5	5	5	5	6	6	6	6	5	96	4	4	4	4	4	5	4	4	4	1	1	1	40	4	5	4	4	4	4	4	4	4	4
503	2024-09-20 17:56:20	2	2	4	3	5	1	6	6	6	4	5	6	6	6	6	4	5	4	5	5	6	6	6	4	96	4	3	3	4	3	4	3	4	4	3	3	3	41	3	4	4	3	3	4	3	3	3	4
504	2024-09-20 17:56:20	2	2	4	3	3	1	5	5	6	6	6	6	6	6	6	6	6	6	6	6	6	6	6	6	106	4	3	4	5	5	5	5	5	5	5	5	5	56	4	4	5	5	5	5	5	5	5	5
505	2024-09-20 17:56:20	2	2	4	3	5	1	4	6	4	2	2	5	5	3	4	4	4	3	4	4	5	5	4	4	72	3	3	3	4	3	4	3	3	3	3	3	3	38	4	4	5	4	2	3	2	2	4	4
506	2024-09-20 17:56:20	2	2	4	3	5	1	6	6	6	5	5	5	5	6	6	6	5	5	6	6	6	6	6	6	102	4	4	5	4	3	3	2	3	4	4	2	4	42	5	5	5	5	5	5	4	4	5	5
507	2024-09-20 17:56:20	2	2	4	3	5	1	4	5	4	2	5	5	5	5	5	5	5	4	5	5	6	5	5	5	85	3	3	3	3	2	3	3	3	4	3	1	4	35	3	4	5	4	4	4	2	3	4	4
508	2024-09-20 17:56:20	2	2	4	3	5	1	5	5	5	4	4	5	4	4	4	4	4	4	4	4	4	4	4	4	76	3	3	3	3	3	3	3	3	3	3	3	3	36	3	3	3	3	3	3	3	3	3	3
509	2024-09-20 17:56:20	2	2	4	3	3	4	5	5	4	4	4	4	4	4	6	4	4	4	4	4	4	4	5	5	78	4	4	5	4	4	4	4	4	4	4	2	2	45	4	4	4	4	4	4	3	5	4	4
510	2024-09-20 17:56:20	2	2	4	3	3	1	4	4	4	4	4	4	4	4	4	4	4	4	4	4	4	4	4	4	72	3	3	3	3	3	3	3	3	3	3	3	3	36	3	3	3	3	3	3	3	3	3	3
511	2024-09-20 17:56:20	1	2	4	3	3	1	3	2	2	2	2	2	2	2	5	5	3	1	1	1	1	1	1	1	37	2	2	2	2	2	1	2	2	2	2	2	2	23	3	3	3	3	3	3	3	3	3	3
512	2024-09-20 17:56:20	2	2	4	3	3	1	5	5	5	5	5	5	5	5	5	5	5	5	5	5	5	5	5	5	90	3	3	3	3	4	4	3	3	3	3	4	3	39	4	4	5	4	4	4	4	4	4	4
513	2024-09-20 17:56:20	2	2	4	3	3	1	5	5	5	3	3	5	6	5	5	5	5	5	5	5	5	5	5	5	87	4	3	3	4	4	5	4	4	4	4	2	3	44	4	4	5	4	4	5	3	4	4	4
514	2024-09-20 17:56:20	2	2	4	3	5	1	5	3	3	2	2	5	5	5	5	4	5	5	5	5	5	6	6	6	82	5	5	5	4	4	3	3	2	1	2	2	2	38	2	4	3	3	2	2	3	1	2	2
515	2024-09-20 17:56:20	2	2	4	3	5	1	5	4	5	4	5	5	3	5	4	3	4	3	3	5	5	5	5	4	77	4	2	3	3	2	2	2	2	2	1	1	3	27	3	4	3	3	3	4	3	2	3	3
516	2024-09-20 17:56:20	2	2	4	3	5	1	6	6	5	4	5	5	5	4	4	4	5	5	5	6	6	6	6	6	93	4	4	4	4	4	3	2	3	4	4	2	3	41	4	4	5	4	3	3	3	4	4	5
517	2024-09-20 17:56:20	2	2	4	3	5	1	5	5	5	5	5	5	5	4	4	4	4	3	3	5	5	4	5	4	80	3	3	3	3	3	2	2	2	2	1	2	3	29	4	3	5	4	3	3	4	3	4	3
518	2024-09-20 17:56:20	2	2	4	3	3	1	3	3	3	3	3	5	2	5	5	5	5	5	5	5	5	5	5	4	76	3	3	3	3	3	3	3	3	3	3	3	3	36	3	3	4	3	3	3	3	3	3	3
519	2024-09-20 17:56:20	2	2	4	3	3	1	5	5	6	6	6	6	6	5	5	6	6	6	6	6	6	6	6	6	104	5	5	5	5	5	5	5	5	5	5	5	5	60	4	4	4	4	4	4	4	4	4	4
520	2024-09-20 17:56:20	2	2	4	3	5	1	4	5	4	3	4	5	4	4	4	4	4	4	5	6	5	5	5	4	79	3	3	3	3	3	4	3	3	3	3	2	4	37	3	4	3	3	3	4	3	4	3	3
521	2024-09-20 17:56:20	2	2	4	3	3	1	6	6	6	6	6	6	6	6	6	6	6	6	6	6	6	6	6	6	108	5	5	5	5	5	5	5	5	5	3	3	4	55	5	5	5	5	5	5	3	5	5	5
522	2024-09-20 17:56:20	2	2	4	3	5	1	5	5	5	6	5	6	6	5	5	5	5	5	5	5	5	5	5	5	93	3	4	4	3	4	3	3	3	4	3	2	3	39	3	4	3	4	3	4	3	3	4	4
523	2024-09-20 17:56:20	2	2	4	3	5	1	5	6	6	5	6	6	5	6	5	5	5	4	5	6	6	6	6	6	99	5	4	5	5	5	4	4	4	5	2	2	3	48	4	4	4	4	4	3	3	4	4	4
524	2024-09-20 17:56:20	2	2	4	3	3	1	5	4	6	5	5	5	4	5	4	5	6	6	6	6	6	6	6	6	96	5	5	5	5	5	5	5	5	5	5	5	5	60	5	5	5	5	5	5	5	5	5	5
525	2024-09-20 17:56:20	1	2	4	3	5	1	5	6	6	6	6	6	6	6	6	6	6	6	4	6	6	6	6	6	105	5	5	5	5	5	2	5	5	5	2	2	2	48	5	5	5	5	5	5	5	5	5	5
526	2024-09-20 17:56:20	2	2	4	3	5	1	5	4	5	4	4	4	4	4	4	4	4	4	4	4	4	4	4	4	74	3	3	3	3	3	3	3	3	3	3	3	3	36	3	3	3	3	3	3	3	3	3	3
527	2024-09-20 17:56:20	2	2	4	3	5	1	6	5	6	5	6	6	6	6	6	6	6	6	6	5	6	6	6	6	105	4	3	5	4	5	5	4	4	4	1	1	5	45	4	4	5	5	5	5	5	5	5	5
528	2024-09-20 17:56:20	2	2	4	3	3	1	5	5	5	5	5	5	5	5	6	5	5	4	4	5	5	5	5	5	89	4	3	3	3	3	2	2	2	3	3	1	1	30	3	3	4	3	3	3	3	3	4	4
529	2024-09-20 17:56:20	2	2	4	3	3	2	6	6	5	5	5	6	6	5	5	6	5	6	5	6	6	6	5	5	99	4	4	3	4	2	2	3	2	3	3	4	4	38	3	5	1	2	3	4	4	2	2	2
530	2024-09-20 17:56:20	1	2	4	3	5	1	3	5	5	3	2	5	5	5	5	5	5	5	5	6	4	4	4	4	80	3	3	3	3	3	3	3	3	3	2	2	3	34	3	2	4	3	3	4	2	4	4	4
531	2024-09-20 17:56:20	2	2	4	3	5	1	3	3	2	2	2	4	5	5	4	5	2	4	4	2	3	4	6	5	65	3	2	4	5	4	4	4	4	4	3	4	4	45	4	3	4	3	4	5	4	5	5	4
532	2024-09-20 17:56:20	2	2	4	3	5	4	6	6	6	6	6	6	6	6	6	6	6	6	6	6	6	6	6	6	108	5	5	5	5	5	5	5	5	5	5	5	5	60	5	5	5	5	5	5	5	5	5	5
533	2024-09-20 17:56:20	2	2	4	3	5	1	5	4	4	4	5	4	4	5	5	4	5	4	4	5	6	5	5	5	83	4	4	4	4	4	3	3	3	3	3	3	3	41	3	3	3	4	3	4	3	4	4	3
534	2024-09-20 17:56:20	2	2	4	3	3	1	5	5	5	4	4	5	4	4	4	4	4	4	4	5	5	4	4	4	78	3	3	3	3	3	3	3	3	3	3	1	3	34	3	4	3	3	3	4	2	3	3	3
535	2024-09-20 17:56:20	2	2	4	3	3	1	5	4	5	5	5	5	4	4	5	4	3	3	4	4	4	4	3	4	75	5	5	5	5	5	5	5	5	5	5	5	4	59	5	5	5	5	5	5	5	5	5	5
536	2024-09-20 17:56:20	1	2	6	3	5	1	5	5	6	4	4	4	4	4	5	6	5	5	5	6	6	4	6	5	89	4	3	5	4	4	3	2	4	4	4	3	3	43	5	5	4	5	4	5	4	5	5	5
537	2024-09-20 17:56:20	2	2	4	3	3	2	4	5	5	4	4	3	5	5	5	5	5	5	5	5	6	5	6	4	86	3	3	3	3	3	3	3	3	3	3	3	3	36	4	4	4	4	2	4	2	4	4	4
538	2024-09-20 17:56:20	2	2	4	3	5	1	5	6	5	3	5	6	6	6	5	6	5	6	5	6	6	6	6	6	99	3	3	3	4	3	4	5	5	5	4	5	4	48	3	3	3	5	5	3	4	4	4	3
539	2024-09-20 17:56:20	2	2	4	3	5	1	5	5	5	4	4	5	5	5	5	5	5	5	5	5	5	5	5	5	88	4	4	4	3	2	4	4	4	4	1	1	1	36	3	4	4	4	3	4	3	4	4	4
540	2024-09-20 17:56:20	1	2	4	3	5	1	5	5	4	4	4	5	6	6	4	6	5	4	5	5	6	5	6	5	90	4	4	5	4	3	3	3	5	5	2	3	2	43	3	4	4	3	3	4	2	4	3	4
541	2024-09-20 17:56:20	1	2	4	3	5	1	5	5	4	3	4	4	5	5	6	5	5	5	4	5	5	5	6	6	87	3	3	3	4	4	2	3	3	5	3	4	3	40	4	4	4	3	4	4	4	3	4	5
542	2024-09-20 17:56:20	2	2	1	3	3	1	6	6	6	6	3	3	5	5	5	5	5	5	5	5	6	6	6	5	93	4	4	4	4	4	4	4	4	4	4	4	4	48	4	4	4	4	4	4	4	4	4	5
543	2024-09-20 17:56:20	2	2	4	3	5	1	3	5	6	5	5	5	5	5	5	5	5	5	5	5	5	5	5	5	89	4	4	4	4	3	4	3	3	3	3	2	3	40	4	4	4	4	4	4	3	4	4	4
544	2024-09-20 17:56:20	1	2	4	3	5	1	5	5	5	5	5	5	5	5	5	5	5	5	5	5	5	5	5	5	90	4	4	4	4	4	4	4	4	4	4	3	3	46	4	4	4	4	4	4	4	4	4	4
545	2024-09-20 17:56:20	1	2	4	3	5	1	4	5	4	5	3	4	4	4	5	5	3	3	3	4	5	5	5	5	76	4	3	4	3	2	2	2	3	3	2	2	2	32	2	2	3	3	1	2	3	5	2	2
546	2024-09-20 17:56:20	2	2	4	3	5	1	6	6	6	6	6	6	6	6	6	6	6	6	6	6	6	6	6	6	108	4	4	4	4	4	4	4	4	4	4	4	4	48	4	4	4	4	4	4	3	3	4	4
547	2024-09-20 17:56:20	2	2	4	2	3	1	6	6	6	6	6	6	6	6	6	6	6	6	6	4	5	5	4	3	99	5	5	2	4	2	1	4	3	2	2	2	3	35	2	3	3	3	3	3	5	4	4	3
548	2024-09-20 17:56:20	2	2	4	2	5	1	6	6	4	4	4	4	4	4	4	4	4	4	4	4	4	4	4	4	76	3	3	3	3	3	3	3	3	3	3	3	3	36	3	3	3	3	3	3	3	3	3	3
549	2024-09-20 17:56:20	2	2	4	2	3	1	2	3	2	1	2	3	3	3	2	1	1	5	5	5	5	5	5	5	58	2	3	3	2	3	2	2	2	2	1	1	2	25	2	3	3	2	3	3	2	2	2	1
550	2024-09-20 17:56:20	2	2	4	3	2	1	5	5	5	4	5	5	6	6	6	5	6	6	5	6	6	6	6	6	99	5	5	5	5	5	5	5	5	5	5	3	2	55	4	4	5	4	4	4	3	2	4	4
551	2024-09-20 17:56:20	2	2	4	2	5	1	4	4	4	4	4	4	4	4	4	4	4	4	4	4	4	4	4	4	72	3	3	3	3	2	4	3	3	3	3	3	3	36	3	3	3	3	3	3	3	4	3	3
552	2024-09-20 17:56:20	2	2	4	2	5	1	5	3	5	5	5	5	4	5	5	5	5	5	5	5	5	5	5	5	87	4	4	4	4	4	4	4	4	4	4	4	4	48	4	4	3	3	3	4	4	3	4	4
553	2024-09-20 17:56:20	2	2	4	2	5	1	2	2	2	2	2	2	2	2	2	2	2	2	2	2	2	2	4	4	40	2	2	2	2	2	2	2	2	2	2	2	2	24	2	2	2	2	2	2	2	2	2	2
554	2024-09-20 17:56:20	2	2	4	2	3	1	4	4	4	4	4	5	4	5	5	4	4	4	4	4	4	4	4	4	75	3	3	3	3	3	3	3	3	3	3	3	3	36	3	3	3	3	3	3	3	3	3	3
555	2024-09-20 17:56:20	2	2	4	3	5	1	5	4	4	5	3	4	4	4	5	5	5	4	4	5	6	5	5	5	82	3	3	4	3	3	4	3	3	3	2	3	4	38	3	4	5	3	3	3	4	4	3	4
556	2024-09-20 17:56:20	2	2	4	2	5	1	4	4	5	4	4	4	4	5	5	4	4	4	4	4	3	3	4	4	73	1	1	1	1	2	2	2	2	2	2	2	2	20	1	2	1	1	1	1	2	1	2	2
557	2024-09-20 17:56:20	2	2	4	2	5	3	6	6	6	6	6	6	6	6	6	6	6	6	6	6	6	6	6	6	108	5	5	5	5	5	5	5	5	5	5	5	5	60	5	5	5	5	5	5	5	5	5	5
558	2024-09-20 17:56:20	2	2	4	2	5	1	1	1	1	1	1	1	4	4	4	4	4	4	4	3	2	4	4	3	50	1	1	3	1	3	2	2	3	2	2	1	2	23	1	1	1	1	1	1	1	1	1	1
559	2024-09-20 17:56:20	2	7	5	4	7	4	2	2	2	2	2	2	2	2	2	2	2	2	2	2	2	2	2	2	36	1	1	1	1	1	1	1	1	1	1	1	1	12	1	1	1	1	1	1	1	1	1	1
560	2024-09-20 17:56:20	2	2	4	3	5	1	5	5	5	5	3	3	6	5	6	5	5	5	5	6	6	6	6	6	93	4	4	4	4	3	4	4	4	4	4	3	3	45	3	3	5	1	1	1	1	4	4	3
561	2024-09-20 17:56:20	1	2	2	2	5	1	6	6	6	6	6	6	6	6	6	6	6	6	6	6	6	6	6	6	108	4	4	4	4	4	4	4	4	4	4	4	4	48	5	5	5	5	5	5	5	5	5	5
562	2024-09-20 17:56:20	1	2	4	2	3	1	5	5	5	5	5	5	5	5	5	5	5	5	5	5	5	5	5	5	90	4	4	4	4	4	4	4	4	4	3	3	3	45	4	4	4	4	4	4	4	4	4	4
563	2024-09-20 17:56:20	2	2	4	2	2	1	6	6	6	6	6	6	6	6	6	6	6	6	6	6	6	6	6	6	108	5	5	5	5	5	3	5	5	5	5	5	5	58	5	5	5	5	5	5	5	5	5	5
564	2024-09-20 17:56:20	2	2	4	2	2	1	3	5	5	3	3	3	5	6	6	6	5	3	5	4	5	5	5	5	82	2	2	2	2	3	3	3	5	4	3	3	3	35	3	4	4	4	4	4	4	4	4	4
565	2024-09-20 17:56:20	2	2	4	2	5	1	4	5	6	5	5	5	5	5	5	5	5	5	5	5	5	5	5	5	90	3	3	3	3	3	3	3	3	3	3	3	3	36	4	4	4	4	3	4	3	3	4	4
566	2024-09-20 17:56:20	2	2	4	3	3	1	5	5	6	4	5	5	4	5	6	6	5	4	4	5	5	5	5	4	88	3	4	4	3	3	2	3	4	4	1	2	2	35	4	4	4	3	3	5	3	4	3	4
567	2024-09-20 17:56:20	2	4	3	3	3	1	5	3	5	5	5	5	5	5	5	5	5	5	5	5	6	6	6	6	92	3	3	3	3	3	3	3	3	3	3	3	3	36	4	4	4	4	4	4	4	4	4	4
568	2024-09-20 17:56:20	2	2	4	2	5	1	2	1	5	4	4	4	4	4	4	4	4	4	4	4	4	4	4	4	68	1	2	1	2	1	2	1	2	1	2	1	2	18	1	2	2	1	1	2	1	2	1	1
569	2024-09-20 17:56:20	2	2	4	2	2	1	6	6	6	6	6	6	6	6	6	6	6	6	6	6	6	6	6	6	108	4	4	5	4	5	5	5	5	4	5	4	5	55	5	5	5	5	5	5	5	4	4	5
570	2024-09-20 17:56:20	2	2	4	3	3	1	6	6	6	6	6	6	6	6	6	6	6	6	4	5	5	5	5	5	101	4	4	4	4	4	4	4	4	4	4	4	4	48	5	5	5	5	5	5	5	5	5	5
571	2024-09-20 17:56:20	2	2	4	2	3	1	5	6	6	5	5	5	5	5	5	5	5	5	5	5	5	5	5	5	92	3	3	3	3	3	3	3	3	3	3	3	3	36	4	4	4	4	4	4	4	4	4	4
572	2024-09-20 17:56:20	2	2	4	2	5	1	4	4	4	4	4	4	4	3	5	4	5	4	4	3	4	4	4	4	72	2	2	4	3	3	3	2	3	3	3	1	2	31	3	4	4	2	3	4	4	5	3	3
573	2024-09-20 17:56:20	2	2	4	2	5	1	4	5	5	4	4	5	5	4	5	5	5	5	5	4	6	5	5	5	86	4	3	3	3	3	4	3	3	3	2	1	3	35	3	4	5	4	4	5	1	3	2	2
574	2024-09-20 17:56:20	2	2	4	2	3	1	4	4	5	4	4	4	4	5	5	5	5	4	4	5	5	4	4	4	79	3	3	3	3	3	3	3	3	3	3	3	3	36	2	4	4	3	4	4	2	3	4	4
575	2024-09-20 17:56:20	2	2	4	2	3	1	3	5	5	1	1	1	1	4	4	4	4	4	4	4	4	4	4	4	61	2	2	2	2	2	2	2	2	2	2	2	2	24	3	3	3	3	3	3	3	3	3	3
576	2024-09-20 17:56:20	2	2	4	2	5	1	3	3	3	3	3	3	3	3	3	3	3	3	3	3	3	3	3	3	54	2	2	2	2	2	2	2	2	2	2	2	2	24	4	4	4	4	4	4	4	4	4	4
577	2024-09-20 17:56:20	2	2	5	2	5	1	6	6	6	5	5	6	6	6	6	6	6	6	6	6	6	6	6	6	106	5	5	5	5	4	5	4	5	4	4	3	4	53	5	5	5	5	5	5	3	5	5	5
578	2024-09-20 17:56:20	2	2	4	2	5	1	6	5	2	2	5	4	1	5	2	1	1	1	1	1	2	6	6	4	55	3	3	1	4	4	5	3	2	1	1	4	2	33	1	2	3	2	3	3	4	2	1	1
579	2024-09-20 17:56:20	2	2	4	2	3	1	2	1	2	3	3	2	4	2	1	2	4	1	4	1	5	4	4	4	49	2	2	4	2	2	2	3	3	2	3	4	3	32	2	3	3	4	3	2	2	4	4	3
580	2024-09-20 17:56:20	2	2	4	2	5	3	4	4	4	4	4	4	4	4	4	4	4	4	4	4	4	4	4	4	72	3	3	3	3	3	3	3	3	3	3	1	1	32	3	3	3	3	3	3	3	3	3	3
581	2024-09-20 17:56:20	1	2	2	2	1	4	5	5	5	4	4	5	4	4	4	4	4	4	4	4	4	4	4	4	76	1	1	1	1	1	2	2	2	2	1	2	2	18	3	3	3	3	3	3	3	3	3	3
582	2024-09-20 17:56:20	2	2	4	2	5	1	2	4	5	2	5	5	4	4	5	4	4	4	4	4	5	5	5	5	76	3	3	3	3	3	3	3	3	3	3	3	3	36	3	3	3	3	3	3	3	3	3	3
583	2024-09-20 17:56:20	2	2	4	3	5	1	6	6	4	4	4	4	4	4	4	4	4	4	4	4	4	4	4	4	76	3	5	4	3	4	2	4	4	3	4	3	3	42	2	3	3	2	3	4	4	2	3	5
584	2024-09-20 17:56:20	2	2	4	3	3	1	4	5	5	4	4	4	5	3	4	5	4	4	5	5	5	5	5	5	81	3	3	3	3	3	3	3	3	3	3	3	3	36	4	4	3	4	4	4	4	4	4	4
585	2024-09-20 17:56:20	2	2	4	2	5	1	2	4	5	2	5	5	4	4	5	4	4	4	4	4	5	5	5	5	76	3	3	3	3	3	3	3	3	3	3	3	3	36	3	3	3	3	3	3	3	3	3	3
586	2024-09-20 17:56:20	2	2	4	2	5	1	2	2	5	4	5	3	2	4	4	4	4	4	4	4	4	4	4	4	67	2	2	3	2	2	2	2	2	2	2	1	2	24	2	2	3	2	2	2	3	3	3	3
587	2024-09-20 17:56:20	2	2	4	2	2	1	6	6	5	2	5	5	6	6	6	6	6	6	6	6	6	6	6	6	101	4	4	4	4	4	4	4	5	5	4	2	5	49	3	4	5	5	5	4	3	3	5	5
588	2024-09-20 17:56:20	2	2	4	3	5	1	6	6	5	4	4	5	5	5	5	5	5	5	5	5	5	5	5	5	90	3	3	4	4	3	3	3	3	3	3	4	3	39	4	4	4	4	3	4	4	4	4	4
589	2024-09-20 17:56:20	2	2	4	2	3	1	5	5	4	3	4	4	4	5	5	5	4	4	3	5	5	6	5	4	80	3	3	4	3	2	2	2	3	3	2	2	3	32	3	4	4	4	4	4	3	2	4	3
590	2024-09-20 17:56:20	2	2	4	3	5	1	6	6	6	3	3	6	5	5	5	5	5	5	5	6	6	6	6	6	95	4	4	4	3	3	4	3	4	4	2	2	2	39	2	2	4	3	4	4	3	4	4	4
591	2024-09-20 17:56:20	2	2	4	3	2	1	5	5	3	1	3	3	5	5	5	5	5	5	5	5	5	5	5	5	80	4	4	4	4	4	4	4	4	4	2	2	3	43	4	4	4	4	4	4	4	4	4	4
592	2024-09-20 17:56:20	2	2	4	2	3	1	3	6	6	3	3	5	5	5	6	5	5	5	5	5	6	6	6	5	90	2	4	4	4	3	5	4	4	4	4	2	4	44	4	4	3	4	3	5	5	3	4	3
593	2024-09-20 17:56:20	2	2	4	3	5	1	3	4	3	4	2	5	5	5	4	4	4	4	5	6	6	4	5	5	78	4	4	4	3	2	2	1	3	3	1	2	4	33	4	1	4	5	1	5	4	2	4	2
594	2024-09-20 17:56:20	2	2	4	3	2	1	6	5	5	3	3	4	3	5	6	4	4	4	4	4	4	3	4	4	75	3	3	3	3	3	4	3	3	3	3	3	3	37	4	3	3	3	3	3	3	3	4	2
595	2024-09-20 17:56:20	2	2	4	2	3	1	4	4	4	4	4	4	4	4	4	4	4	4	4	4	4	4	4	4	72	3	3	3	3	3	3	3	3	3	3	3	3	36	3	3	3	3	3	3	3	2	3	3
596	2024-09-20 17:56:20	1	2	4	3	5	1	4	4	4	4	4	4	4	4	4	4	4	4	4	4	4	4	4	4	72	5	5	5	5	5	5	5	5	5	5	5	5	60	2	4	4	4	4	4	4	4	4	4
597	2024-09-20 17:56:20	2	2	4	2	2	1	4	4	5	4	5	4	4	4	5	5	4	4	4	5	5	5	5	4	80	3	3	3	2	3	2	2	3	3	1	1	2	28	4	3	4	4	3	3	3	4	4	4
598	2024-09-20 17:56:20	2	1	4	2	2	1	6	6	6	6	6	6	6	6	6	6	6	6	6	6	6	6	6	6	108	5	5	5	5	5	4	4	3	3	5	5	5	54	5	5	5	5	5	5	4	5	5	4
599	2024-09-20 17:56:20	2	2	4	2	2	4	6	6	6	6	6	6	6	6	6	6	6	6	6	6	6	6	6	6	108	5	5	5	5	5	5	5	5	5	5	5	5	60	5	5	5	5	5	5	5	5	5	5
600	2024-09-20 17:56:20	2	2	4	3	5	1	6	5	6	6	6	6	6	6	6	6	6	6	6	6	6	6	6	6	107	4	4	4	4	4	4	4	4	4	5	4	4	49	4	4	4	4	4	4	4	4	4	4
601	2024-09-20 17:56:20	2	2	4	2	5	1	4	5	5	6	6	5	5	5	5	5	5	5	5	5	5	5	5	5	91	3	3	3	3	3	3	3	3	3	3	3	3	36	4	4	4	4	4	4	4	4	4	4
602	2024-09-20 17:56:20	2	2	4	2	3	1	5	4	5	4	4	5	5	5	6	5	5	6	6	6	6	6	5	4	92	3	3	3	4	4	4	3	4	3	4	3	4	42	4	3	4	3	3	4	3	4	3	4
603	2024-09-20 17:56:20	2	2	4	2	5	1	5	6	6	4	6	5	6	6	6	5	5	5	5	5	5	5	5	5	95	3	3	3	3	3	3	3	3	3	3	3	3	36	4	4	4	4	4	4	4	4	4	4
604	2024-09-20 17:56:20	2	2	4	2	3	1	5	5	5	5	6	6	5	5	5	5	5	5	5	6	5	5	5	5	93	4	3	3	4	4	4	4	4	4	4	4	4	46	4	4	4	4	4	5	3	5	5	4
605	2024-09-20 17:56:20	2	2	4	2	5	1	5	5	5	5	5	5	5	5	5	5	5	5	5	5	5	5	5	5	90	4	4	4	4	4	4	4	4	4	4	4	4	48	4	4	4	4	4	4	4	4	4	4
606	2024-09-20 17:56:20	2	2	4	3	3	1	3	4	6	6	6	6	6	6	6	6	6	6	6	6	6	6	6	6	103	5	5	5	5	5	5	5	5	5	1	1	3	50	4	5	3	1	1	3	1	5	3	4
607	2024-09-20 17:56:20	2	2	4	2	5	1	6	6	6	6	5	6	5	5	5	5	5	5	5	5	5	5	5	5	95	3	3	3	3	3	3	3	3	3	2	1	1	31	3	5	4	4	4	4	4	4	4	4
608	2024-09-20 17:56:20	2	2	4	2	3	1	5	6	6	5	5	5	5	5	4	4	5	5	5	5	5	5	5	5	90	4	4	4	4	2	4	4	4	4	4	4	4	46	4	4	4	4	4	4	4	4	4	4
609	2024-09-20 17:56:20	2	2	4	3	5	1	5	5	6	4	4	4	5	5	5	5	5	5	5	6	6	6	6	6	93	5	5	5	5	4	3	5	5	5	5	3	2	52	4	4	5	5	2	4	1	5	4	5
610	2024-09-20 17:56:20	2	2	4	3	5	1	3	2	5	5	5	2	5	5	5	5	5	3	3	6	6	6	6	6	83	5	5	5	5	5	5	5	5	5	5	5	5	60	4	5	5	2	5	5	5	5	5	5
611	2024-09-20 17:56:20	2	2	4	2	5	1	4	4	3	2	2	4	5	5	5	5	5	5	5	6	6	6	6	5	83	4	4	4	4	4	5	5	5	5	4	4	4	52	4	4	4	4	4	4	4	4	4	4
612	2024-09-20 17:56:20	2	2	4	2	5	1	6	4	4	4	4	5	4	4	5	5	5	5	4	5	5	5	6	4	84	3	3	5	3	4	3	3	3	3	1	1	1	33	4	4	4	4	2	4	2	2	4	2
613	2024-09-20 17:56:20	2	2	4	2	3	1	5	4	5	5	5	4	5	5	5	5	5	5	5	5	5	5	5	5	88	4	4	4	4	4	4	4	4	4	4	3	2	45	3	4	4	3	3	3	3	5	4	4
614	2024-09-20 17:56:20	1	2	4	3	2	1	5	5	5	5	5	5	6	6	6	5	6	5	5	5	5	5	5	5	94	3	3	3	4	2	4	3	3	3	3	2	3	36	2	4	4	4	4	4	3	4	4	4
615	2024-09-20 17:56:20	2	2	4	2	5	1	4	5	5	5	6	5	5	5	5	5	5	5	5	6	6	6	6	6	95	4	4	4	4	3	5	4	4	4	4	1	3	44	4	4	4	4	4	5	4	4	4	4
616	2024-09-20 17:56:20	2	2	4	2	5	1	4	4	4	4	4	4	4	4	4	4	4	4	4	4	4	4	4	4	72	3	3	3	3	3	3	3	3	3	3	3	3	36	3	3	3	3	3	3	3	3	3	3
617	2024-09-20 17:56:20	2	2	4	2	5	1	6	5	6	4	4	5	5	5	6	5	5	5	5	6	6	4	5	5	92	4	5	4	4	4	4	3	4	4	3	2	4	45	4	5	5	4	4	4	3	4	4	4
618	2024-09-20 17:56:20	2	2	4	2	3	1	5	5	5	4	4	5	4	4	4	5	4	4	5	5	5	5	5	6	84	3	4	4	3	2	4	3	3	4	2	1	3	36	4	4	4	4	3	4	3	3	4	4
619	2024-09-20 17:56:20	1	2	4	3	3	1	5	5	4	5	4	4	5	4	4	5	5	4	4	5	5	5	5	5	83	3	3	3	3	3	2	3	3	3	3	2	3	34	4	4	4	4	4	4	3	4	4	3
620	2024-09-20 17:56:20	2	2	4	2	5	1	4	5	5	4	4	5	5	5	4	4	4	4	4	5	6	5	5	4	82	2	3	4	3	1	1	2	3	3	2	2	2	28	4	4	4	4	3	4	2	4	4	4
621	2024-09-20 17:56:20	1	2	4	3	5	1	1	2	3	3	3	3	3	3	3	3	3	3	3	3	3	3	2	3	50	3	3	3	3	3	3	2	3	4	3	3	3	36	3	4	4	5	3	3	2	1	4	4
622	2024-09-20 17:56:20	2	2	4	2	3	1	6	5	5	3	3	6	6	6	6	6	6	6	6	6	6	6	6	4	98	4	4	4	4	4	4	4	4	4	4	4	4	48	4	4	4	4	4	4	5	2	5	5
623	2024-09-20 17:56:20	2	2	4	2	5	1	5	6	5	5	5	5	5	5	5	6	6	6	6	6	6	6	6	6	100	4	4	4	4	4	4	4	4	4	4	2	4	46	3	3	3	3	3	4	3	3	3	4
624	2024-09-20 17:56:20	2	2	4	2	5	1	5	6	6	5	5	5	5	5	5	5	5	5	5	5	5	5	5	5	92	4	4	4	4	4	4	4	4	4	4	3	4	47	4	4	4	4	4	4	4	4	4	4
625	2024-09-20 17:56:20	1	2	4	3	3	1	5	5	5	5	5	5	5	5	5	5	5	5	5	5	5	5	5	5	90	3	3	3	3	3	3	3	3	3	2	2	4	35	4	4	4	4	4	4	3	4	4	4
626	2024-09-20 17:56:20	2	2	4	3	5	1	5	5	5	5	5	5	5	5	5	5	5	5	5	5	5	5	5	5	90	4	4	4	4	3	3	3	3	3	3	3	3	40	4	4	4	4	4	4	4	4	4	4
627	2024-09-20 17:56:20	2	2	4	3	5	1	5	5	5	5	4	5	4	5	5	5	5	4	4	5	5	4	5	4	84	3	3	5	3	3	4	3	4	4	4	2	1	39	3	4	4	3	3	4	3	4	3	4
628	2024-09-20 17:56:20	2	2	4	2	3	1	1	1	3	3	3	3	4	2	2	4	5	4	4	4	4	4	4	4	59	3	3	3	3	3	3	2	3	3	3	3	3	35	3	3	3	3	3	3	3	3	4	3
629	2024-09-20 17:56:20	2	2	4	3	3	1	6	6	6	3	5	6	6	6	6	6	6	6	6	6	6	6	6	6	104	5	5	5	5	5	5	5	5	5	5	5	5	60	5	5	5	5	5	5	5	5	5	5
630	2024-09-20 17:56:20	2	2	4	2	3	1	4	4	4	4	6	5	1	1	4	4	4	4	4	4	5	1	4	5	68	1	1	1	1	1	1	1	1	1	1	1	3	14	3	4	5	4	3	4	1	1	4	2
631	2024-09-20 17:56:20	2	2	4	2	3	1	5	5	5	5	5	5	5	6	6	6	5	6	6	6	6	6	6	6	100	4	3	3	4	5	4	4	4	4	4	4	4	47	4	4	4	4	4	4	4	3	4	4
632	2024-09-20 17:56:20	2	2	4	3	5	1	5	6	6	4	4	4	4	4	4	4	3	4	5	6	4	5	5	5	82	4	4	4	4	4	4	4	4	4	2	1	2	41	3	3	2	3	3	4	4	4	5	4
633	2024-09-20 17:56:20	2	2	4	3	2	1	5	5	5	5	5	5	5	5	5	5	5	5	5	5	5	5	5	5	90	3	3	3	3	3	3	3	3	3	3	3	3	36	3	3	3	3	3	3	3	3	3	3
634	2024-09-20 17:56:20	2	2	4	3	5	1	5	5	5	5	5	5	5	4	5	4	5	4	5	5	5	5	4	4	85	3	4	4	3	3	3	3	3	3	3	3	3	38	4	3	2	2	3	4	2	2	2	4
635	2024-09-20 17:56:20	2	2	4	3	2	2	5	4	6	4	4	5	5	6	6	5	5	5	4	5	5	5	5	5	89	4	4	4	4	4	4	3	3	3	2	2	4	41	4	4	4	3	3	3	3	3	3	4
636	2024-09-20 17:56:20	2	2	2	2	5	1	6	5	5	5	5	5	5	5	5	5	6	5	5	5	5	5	5	5	92	3	3	3	3	2	3	3	3	3	3	3	3	35	4	4	4	4	4	4	3	4	4	4
637	2024-09-20 17:56:20	2	2	4	2	3	1	5	5	6	2	2	2	3	3	5	3	5	4	4	5	6	6	6	4	76	3	3	5	3	3	5	2	2	2	2	2	2	34	3	3	3	3	3	3	3	3	3	3
638	2024-09-20 17:56:20	1	2	4	3	5	1	5	5	5	5	5	5	6	5	5	5	6	6	6	6	6	6	6	6	99	3	3	3	3	3	3	3	3	3	3	3	3	36	4	4	4	4	4	4	4	4	4	4
639	2024-09-20 17:56:20	2	2	4	3	5	1	5	6	6	5	5	5	4	4	4	4	4	4	4	5	5	6	5	5	86	3	2	3	3	3	3	3	3	3	3	1	2	32	4	4	4	4	4	4	4	4	4	4
640	2024-09-20 17:56:20	2	2	4	3	5	1	5	6	6	5	5	6	4	4	4	4	4	4	2	6	6	6	6	4	87	5	5	5	5	4	5	5	5	5	5	2	3	54	5	3	5	5	4	5	3	3	4	5
641	2024-09-20 17:56:20	2	2	4	2	5	1	5	5	4	2	5	5	5	5	5	5	5	4	5	5	5	4	6	5	85	3	4	3	4	4	3	3	4	3	3	2	2	38	4	5	4	4	3	4	3	3	3	4
642	2024-09-20 17:56:20	2	2	2	3	3	1	5	5	6	3	2	4	4	5	4	4	4	4	4	4	5	5	5	5	78	4	4	4	4	3	3	3	4	4	3	3	2	41	3	4	3	3	4	4	2	4	4	4
643	2024-09-20 17:56:20	2	2	4	3	3	1	4	6	5	5	5	5	4	4	4	4	3	4	4	5	5	5	5	4	81	4	4	4	4	4	1	3	3	3	3	3	3	39	2	4	4	3	3	4	3	3	4	4
644	2024-09-20 17:56:20	2	2	4	3	5	1	5	5	5	5	5	5	5	6	6	6	6	6	6	5	6	6	6	6	100	4	4	5	5	5	3	3	3	3	3	3	3	44	4	5	3	4	3	3	3	5	5	5
645	2024-09-20 17:56:20	2	2	4	3	5	1	6	6	6	6	6	6	6	6	6	6	6	6	6	6	6	6	6	6	108	5	5	5	5	5	5	5	5	5	5	5	5	60	5	5	3	3	3	4	4	4	4	3
646	2024-09-20 17:56:20	2	2	4	3	3	1	6	6	6	6	6	6	6	6	6	6	6	6	6	6	6	6	6	6	108	5	5	5	5	5	5	5	5	5	5	5	5	60	5	5	5	5	5	5	5	5	5	5
647	2024-09-20 17:56:20	2	2	4	3	5	1	6	6	5	3	4	4	6	6	6	6	6	6	6	6	6	5	6	5	98	5	5	5	5	5	5	4	5	5	5	3	5	57	4	5	4	5	5	5	3	4	5	5
648	2024-09-20 17:56:20	2	2	4	3	3	1	3	3	3	3	3	5	4	4	4	4	4	3	4	4	5	2	5	4	67	3	2	2	4	1	2	3	1	3	1	3	3	28	3	3	3	2	3	4	3	3	2	3
649	2024-09-20 17:56:20	2	2	4	3	5	1	2	4	3	3	4	5	5	4	5	4	2	3	3	5	6	4	4	3	69	5	5	4	4	3	4	3	1	4	3	2	3	41	3	4	1	4	3	4	3	2	3	3
650	2024-09-20 17:56:20	2	2	4	3	5	1	5	5	5	4	5	5	5	5	5	5	5	5	5	4	4	4	4	4	84	4	4	4	4	4	4	4	4	4	4	4	4	48	4	4	4	4	4	4	4	4	4	4
651	2024-09-20 17:56:20	2	2	4	3	5	1	5	6	6	4	4	5	5	5	5	5	5	4	4	5	5	5	5	5	88	4	4	3	3	3	3	3	3	3	2	3	3	37	4	4	4	4	4	4	3	4	4	4
652	2024-09-20 17:56:20	2	2	4	3	5	1	5	6	5	4	5	4	5	4	5	4	5	4	4	6	6	4	6	4	86	4	4	3	3	3	5	3	4	4	2	3	3	41	4	4	4	4	4	4	3	4	3	3
653	2024-09-20 17:56:20	2	2	4	3	3	1	4	4	4	5	5	5	5	4	6	6	5	4	5	6	6	6	5	6	91	4	4	5	4	3	3	3	3	4	2	3	3	41	3	3	4	4	4	4	3	4	4	3
654	2024-09-20 17:56:20	2	2	4	3	5	1	4	3	5	1	5	4	5	5	5	5	5	5	4	5	5	5	5	5	81	4	4	4	4	4	4	4	5	5	4	2	3	47	4	4	4	4	4	4	1	5	4	4
655	2024-09-20 17:56:20	2	2	4	3	5	1	4	5	5	5	4	3	4	4	5	3	4	2	4	4	5	5	5	5	76	3	3	3	3	3	3	3	3	3	2	1	3	33	3	3	4	4	4	4	3	4	4	4
656	2024-09-20 17:56:20	2	2	1	3	5	1	4	5	6	4	4	5	3	3	4	3	2	3	3	3	3	5	5	5	70	3	3	4	2	3	3	3	3	4	3	3	3	37	4	4	2	4	3	4	2	2	4	4
657	2024-09-20 17:56:20	2	2	4	2	3	1	5	5	5	2	3	5	3	4	5	5	4	3	5	6	2	2	3	3	70	3	4	4	2	3	5	4	2	3	3	4	3	40	4	4	3	3	2	3	3	3	3	2
658	2024-09-20 17:56:20	2	1	4	3	3	1	6	5	5	4	4	4	5	5	5	4	5	4	5	6	5	5	6	6	89	4	4	2	3	4	3	3	3	3	2	2	3	36	4	2	4	4	4	4	2	4	3	4
659	2024-09-20 17:56:20	2	2	4	3	5	1	5	5	5	5	5	5	5	6	5	5	5	5	5	5	5	5	5	5	91	4	4	4	4	4	4	4	4	4	3	3	3	45	4	4	4	4	4	4	2	4	4	4
660	2024-09-20 17:56:20	2	2	4	3	5	1	4	4	4	4	4	5	5	5	5	5	5	5	5	5	5	5	5	5	85	4	4	4	4	4	4	4	4	4	4	4	4	48	3	4	4	4	4	4	3	4	4	4
661	2024-09-20 17:56:20	1	2	4	3	5	1	5	5	4	4	4	5	4	4	5	4	4	4	4	4	5	4	4	5	78	3	3	3	3	2	2	2	2	2	2	1	2	27	2	2	3	1	3	4	2	3	3	3
662	2024-09-20 17:56:20	2	2	4	2	5	1	6	6	6	3	4	4	4	4	4	4	4	3	3	4	4	4	4	4	75	4	3	3	3	3	3	3	3	3	3	3	3	37	3	3	3	3	3	3	3	3	3	3
663	2024-09-20 17:56:20	2	2	2	2	5	1	4	6	6	6	5	6	6	5	4	5	5	4	5	5	6	5	5	5	93	3	4	4	4	2	3	3	3	4	3	2	3	38	4	4	4	4	4	4	4	4	4	4
664	2024-09-20 17:56:20	2	2	4	3	5	1	6	6	5	5	5	6	6	6	6	6	6	6	6	6	6	5	6	5	103	4	4	5	3	3	3	4	4	3	1	1	2	37	4	5	5	5	4	5	3	4	4	5
665	2024-09-20 17:56:20	2	2	4	3	2	1	6	5	6	3	5	5	3	3	3	5	5	3	4	4	4	4	4	4	76	2	3	4	3	4	3	4	3	3	3	4	3	39	2	3	3	3	4	5	5	5	5	5
666	2024-09-20 17:56:20	2	2	4	2	3	1	3	6	6	5	6	6	6	6	6	6	6	6	5	6	6	6	6	5	102	3	2	3	3	4	3	3	3	4	4	3	3	38	4	5	5	3	3	5	3	4	4	5
667	2024-09-20 17:56:20	2	2	4	3	5	1	3	3	4	4	4	4	5	5	5	4	5	4	5	5	5	5	5	5	80	3	3	3	3	3	3	3	3	3	3	3	3	36	3	4	3	3	2	4	3	4	4	4
668	2024-09-20 17:56:20	2	2	4	3	5	1	6	6	6	5	4	5	5	5	6	4	5	4	4	6	6	5	4	4	90	4	4	3	3	3	2	3	3	3	3	5	3	39	4	2	5	4	2	4	3	2	2	2
669	2024-09-20 17:56:20	2	2	4	3	5	1	5	5	6	3	3	5	3	2	2	2	2	2	2	5	5	5	5	5	67	3	4	4	4	3	3	2	2	2	1	1	1	30	3	4	4	2	2	5	2	2	4	2
670	2024-09-20 17:56:20	2	2	4	3	3	1	5	6	4	4	4	5	5	5	5	5	5	4	4	5	5	5	5	5	86	4	4	4	4	4	3	4	4	4	4	3	3	45	3	3	4	3	3	4	2	2	3	3
671	2024-09-20 17:56:20	1	2	4	3	3	1	5	4	5	4	5	4	4	4	4	5	5	4	4	4	5	5	4	4	79	3	3	4	4	3	3	3	3	4	3	2	2	37	4	3	3	4	3	3	3	3	3	3
672	2024-09-20 17:56:20	2	2	4	2	3	1	6	6	6	5	4	5	3	4	6	6	5	3	4	5	6	5	3	5	87	3	2	4	3	4	4	2	2	2	2	1	5	34	4	4	4	4	4	5	5	2	4	4
673	2024-09-20 17:56:20	2	2	4	3	5	1	6	6	6	3	5	5	5	5	5	5	5	5	5	5	5	5	5	5	91	4	4	3	4	1	4	3	3	3	3	3	3	38	4	4	4	4	4	5	2	4	4	4
674	2024-09-20 17:56:20	2	2	4	3	3	1	6	6	6	5	5	6	6	6	6	6	6	5	5	6	6	6	6	6	104	5	5	5	5	5	5	5	5	5	5	5	5	60	5	1	5	5	5	5	5	5	5	5
675	2024-09-20 17:56:20	1	3	4	4	3	2	6	6	6	6	5	6	6	6	6	6	6	6	6	6	6	6	6	6	107	5	5	5	5	5	4	5	5	5	5	5	5	59	5	5	3	4	4	4	5	2	5	5
676	2024-09-20 17:56:20	2	2	4	3	5	1	4	5	5	4	5	5	5	6	5	5	5	4	4	6	6	5	6	6	91	4	5	4	5	5	5	3	4	5	2	1	1	44	4	4	5	4	3	4	1	3	5	4
677	2024-09-20 17:56:20	1	2	4	3	5	1	4	5	5	4	5	5	5	6	6	5	5	5	5	5	5	5	5	5	90	4	4	4	4	4	3	4	4	4	3	2	3	43	4	4	4	4	4	4	3	4	4	4
678	2024-09-20 17:56:20	2	2	4	3	5	1	6	5	5	5	5	6	5	5	5	5	5	4	4	5	6	5	6	5	92	4	4	4	4	4	3	3	3	4	3	2	2	40	4	4	5	4	4	5	3	3	3	5
679	2024-09-20 17:56:20	2	2	4	3	3	1	6	6	6	5	6	6	6	6	5	4	6	6	6	6	5	5	5	6	101	2	4	4	3	5	3	4	4	4	4	1	3	41	4	3	3	4	4	4	2	1	3	4
680	2024-09-20 17:56:20	2	2	4	3	5	1	5	4	5	4	4	5	4	4	4	4	4	4	4	4	4	4	4	4	75	4	4	4	4	4	4	4	4	3	3	1	3	42	3	3	3	3	3	3	3	3	3	3
681	2024-09-20 17:56:20	2	2	4	3	5	1	4	6	4	4	5	4	4	4	4	4	4	4	4	5	6	6	6	6	84	3	3	3	3	3	3	3	3	3	2	2	3	34	3	4	4	4	4	4	4	3	4	4
682	2024-09-20 17:56:20	1	2	1	3	5	1	1	2	5	4	4	4	4	4	4	4	4	4	4	4	4	4	4	4	68	3	4	4	3	4	3	2	4	4	2	2	2	37	2	2	4	4	4	4	4	4	4	4
683	2024-09-20 17:56:20	2	2	4	3	5	1	4	4	4	4	4	4	4	4	4	4	4	4	4	4	4	4	4	4	72	3	3	3	3	3	3	3	3	3	3	3	3	36	3	3	3	3	3	3	3	3	3	3
684	2024-09-20 17:56:20	2	2	4	3	5	1	5	5	6	4	5	5	5	5	4	5	5	5	5	5	5	5	5	5	89	3	3	3	3	3	3	3	3	3	3	3	3	36	3	4	4	3	4	4	3	4	4	4
685	2024-09-20 17:56:20	2	2	4	3	5	1	5	5	4	4	4	5	5	5	5	5	5	4	5	5	5	5	5	4	85	4	4	4	4	4	3	3	4	4	2	3	3	42	4	4	4	4	3	4	3	4	4	4
686	2024-09-20 17:56:20	1	2	4	3	2	1	4	4	4	4	4	4	4	4	4	4	4	4	4	4	4	4	4	4	72	3	3	3	3	3	3	3	3	3	3	3	3	36	3	3	3	3	3	3	3	3	3	3
687	2024-09-20 17:56:20	1	2	4	3	5	1	5	5	5	4	4	4	4	5	5	4	5	4	4	5	6	4	5	5	83	3	3	3	3	3	3	3	3	3	3	3	3	36	4	4	4	4	4	4	4	4	4	4
688	2024-09-20 17:56:20	2	2	4	3	3	1	5	5	5	6	4	5	4	5	5	5	5	4	4	6	6	5	5	5	89	4	4	4	4	4	4	4	4	4	4	1	2	43	4	3	4	4	4	5	5	3	4	4
689	2024-09-20 17:56:20	2	2	4	3	5	1	5	5	5	6	5	5	4	5	6	6	6	5	5	5	5	5	5	5	93	4	4	4	4	4	5	4	4	4	4	4	3	48	4	4	4	4	4	4	4	4	5	4
690	2024-09-20 17:56:20	2	2	4	3	5	1	5	5	5	5	5	5	5	5	5	5	5	5	5	5	5	5	5	5	90	4	4	4	4	4	3	4	4	4	4	4	4	47	4	4	4	4	4	4	1	4	4	4
691	2024-09-20 17:56:20	2	2	4	3	2	1	6	6	6	6	5	6	5	6	5	5	5	5	4	5	5	6	6	6	98	3	3	3	3	2	4	3	3	3	1	1	2	31	3	4	5	4	3	2	1	1	4	4
692	2024-09-20 17:56:20	2	2	4	3	5	1	4	4	5	5	5	5	5	5	6	6	6	6	6	6	6	5	6	4	95	4	5	5	5	5	5	5	5	5	5	5	5	59	4	4	4	4	5	5	4	4	4	5
693	2024-09-20 17:56:20	2	2	4	3	5	1	5	6	5	5	5	5	5	5	5	5	5	5	5	5	5	5	5	5	91	3	3	3	3	4	3	2	3	3	1	2	2	32	2	3	3	3	3	3	3	3	3	3
694	2024-09-20 17:56:20	2	2	4	3	3	1	6	6	6	6	6	6	4	4	4	4	4	4	3	5	5	5	5	5	88	5	5	5	5	5	5	5	5	5	5	5	5	60	4	5	3	5	5	5	5	5	5	5
695	2024-09-20 17:56:20	2	2	4	3	5	1	3	4	3	3	3	5	4	3	4	5	5	4	5	5	5	5	5	5	76	3	3	3	3	3	3	2	3	3	2	2	2	32	4	4	4	4	2	4	3	4	4	4
696	2024-09-20 17:56:20	1	2	4	3	5	1	5	6	6	5	5	5	5	5	5	5	5	4	5	5	5	5	5	5	91	3	3	3	3	3	3	3	3	3	3	2	2	34	4	4	4	4	3	4	3	3	4	4
697	2024-09-20 17:56:20	2	2	4	3	5	1	6	6	6	2	6	6	6	6	6	6	6	6	6	6	6	6	6	6	104	5	5	5	5	5	5	5	5	5	5	5	5	60	2	3	4	4	4	4	4	4	4	4
698	2024-09-20 17:56:20	2	2	4	3	5	1	5	5	5	5	5	6	5	6	6	6	6	5	4	6	6	6	6	6	99	5	5	5	5	5	5	5	5	5	5	5	3	58	5	5	5	5	5	5	5	5	5	5
699	2024-09-20 17:56:20	2	2	4	3	5	1	5	4	5	3	3	5	3	4	4	4	4	4	5	5	6	5	5	5	79	4	3	2	2	2	2	2	3	3	3	2	1	29	3	3	3	3	3	3	3	4	3	3
700	2024-09-20 17:56:20	2	2	4	3	5	1	5	5	6	4	5	5	5	5	4	5	5	3	5	5	6	4	5	4	86	4	4	5	5	2	2	3	4	4	2	1	3	39	3	4	4	4	4	2	2	3	2	4
701	2024-09-20 17:56:20	2	2	4	3	5	1	6	6	5	4	4	5	5	6	6	6	6	5	6	6	6	6	6	6	100	4	4	4	4	4	4	4	4	4	5	3	3	47	3	4	4	4	3	4	3	3	4	4
702	2024-09-20 17:56:20	2	2	4	3	5	1	3	6	6	5	5	4	4	5	4	4	4	4	5	6	6	6	6	6	89	4	3	3	3	2	2	2	2	3	1	3	1	29	5	3	4	5	1	4	1	2	4	4
703	2024-09-20 17:56:20	2	2	4	3	3	1	5	5	5	5	5	5	5	5	5	6	5	5	5	5	5	5	5	5	91	3	3	3	3	3	3	3	3	3	3	3	3	36	4	3	3	4	3	4	3	3	3	4
704	2024-09-20 17:56:20	2	2	4	3	5	1	6	6	6	3	5	6	6	6	6	6	6	6	6	6	6	5	6	6	103	5	5	5	5	5	5	5	5	5	5	3	3	56	4	5	4	4	4	5	4	4	4	4
705	2024-09-20 17:56:20	2	2	4	3	5	1	5	5	5	5	5	5	5	5	5	5	5	5	5	5	5	5	5	5	90	4	4	4	4	4	4	4	4	4	4	4	4	48	4	4	4	4	4	5	5	4	5	4
706	2024-09-20 17:56:20	2	2	4	3	5	1	5	5	6	4	4	4	5	5	5	5	4	1	6	5	6	6	4	5	85	4	3	4	4	3	3	3	4	4	2	2	2	38	4	5	3	4	3	5	2	4	4	4
707	2024-09-20 17:56:20	2	2	4	3	3	1	6	6	6	6	6	6	6	6	6	6	6	6	6	6	6	6	6	6	108	5	5	5	5	5	5	5	5	5	5	5	5	60	5	5	5	5	5	5	5	5	5	5
708	2024-09-20 17:56:20	2	2	4	3	5	1	5	6	5	3	3	3	2	3	6	3	3	3	4	4	5	5	5	5	73	3	3	3	3	3	3	3	3	3	1	1	3	32	3	4	5	4	2	4	1	2	2	2
709	2024-09-20 17:56:20	2	2	4	3	5	1	6	6	6	6	6	6	6	6	6	6	6	6	6	6	6	6	6	6	108	5	5	5	5	5	5	5	5	5	5	5	5	60	5	5	5	4	4	4	4	4	4	4
710	2024-09-20 17:56:20	2	2	4	3	5	1	6	6	5	2	5	6	6	6	6	6	6	6	6	6	6	6	6	6	102	4	4	4	4	4	2	3	4	4	4	4	4	45	3	4	4	4	4	4	3	4	4	4
711	2024-09-20 17:56:20	2	2	4	3	5	1	5	5	5	5	5	5	5	5	5	5	5	5	5	5	5	5	5	5	90	4	4	4	4	4	4	4	4	4	2	1	3	42	4	4	4	4	4	4	4	4	4	4
712	2024-09-20 17:56:20	2	2	4	3	5	1	6	4	5	4	4	4	5	4	4	4	4	4	4	4	4	4	4	4	76	3	4	4	3	3	4	4	4	3	2	3	3	40	3	3	3	3	3	3	3	3	3	3
713	2024-09-20 17:56:20	2	2	4	3	5	1	5	4	5	5	5	5	5	5	5	5	5	4	4	6	5	4	5	5	87	3	3	3	3	3	3	3	3	3	3	3	3	36	3	3	3	3	3	3	3	3	3	3
714	2024-09-20 17:56:20	2	2	4	3	5	1	6	6	5	6	6	6	5	4	5	5	5	5	5	4	4	3	5	5	90	3	3	3	3	3	4	3	3	3	3	3	3	37	3	4	5	3	3	4	3	2	3	5
715	2024-09-20 17:56:20	1	2	4	3	3	1	1	2	4	4	3	5	2	1	5	3	1	3	4	4	2	3	2	4	53	5	3	2	4	3	2	3	2	4	1	2	4	35	4	1	2	3	1	2	5	3	3	1
716	2024-09-21	2	2	4	3	5	1	5	5	5	5	5	6	6	6	6	6	6	6	5	5	5	5	5	6	98	5	4	4	4	3	4	3	4	4	5	2	5	47	4	4	3	4	3	5	3	4	4	4
717	2024-09-21	1	2	4	3	2	1	4	4	5	6	4	4	4	4	4	4	4	4	4	5	6	5	4	4	79	3	3	3	3	3	3	3	3	3	3	3	3	36	3	3	3	3	3	3	3	3	3	3
718	2024-09-21	2	2	4	3	5	1	6	5	5	6	5	6	5	6	5	5	5	5	5	5	6	6	6	5	97	4	3	3	4	3	2	3	3	4	2	3	3	37	3	4	5	5	3	4	3	2	3	4
719	2024-09-21	1	2	4	3	5	1	5	6	5	4	5	5	5	6	5	5	5	5	5	5	5	6	5	5	92	4	4	4	4	4	4	4	4	4	4	3	3	46	4	4	4	4	4	4	3	4	4	4
720	2024-09-21	1	2	4	3	2	4	1	2	2	3	1	5	3	1	4	5	5	3	5	5	6	6	3	4	64	1	2	4	3	4	4	1	3	3	5	5	5	40	2	3	4	2	2	5	1	1	5	3
721	2024-09-21	2	2	4	3	5	1	4	4	4	4	4	4	4	4	4	4	4	4	4	4	4	4	4	4	72	3	3	3	3	3	3	3	3	3	3	3	3	36	3	3	5	3	3	3	3	3	3	3
722	2024-09-21	2	2	4	3	5	1	5	5	4	3	4	3	4	5	6	4	4	4	4	6	6	6	6	6	85	3	3	5	3	4	3	2	2	3	2	4	3	37	4	4	5	4	3	5	3	4	4	4
723	2024-09-21	2	2	4	3	5	4	6	6	6	6	5	6	6	5	5	5	5	5	5	5	5	5	5	5	96	3	3	4	4	3	4	3	3	3	3	3	3	39	3	4	5	4	3	5	3	2	4	4
724	2024-09-21	2	2	4	3	5	1	4	5	6	5	4	4	4	5	4	4	4	4	4	5	6	5	5	5	83	3	3	2	3	3	3	3	3	3	4	2	3	35	2	2	4	3	2	5	3	5	2	2
725	2024-09-21	2	2	4	3	5	1	5	5	4	4	4	5	4	4	4	4	4	4	4	5	5	4	5	4	78	3	3	3	3	3	3	2	3	3	2	2	2	32	3	3	4	3	3	4	2	3	3	3
726	2024-09-21	2	2	4	3	5	1	5	3	5	2	2	3	4	4	4	5	4	4	4	5	5	4	4	4	71	4	3	3	3	4	4	3	3	3	2	2	2	36	3	3	3	3	2	3	2	3	4	3
727	2024-09-21	2	2	4	3	5	1	6	6	6	4	4	4	6	6	6	6	6	6	5	6	6	6	6	6	101	4	3	4	4	3	3	3	3	3	3	3	3	39	3	3	5	3	3	3	3	3	3	5
728	2024-09-21	2	2	4	3	5	1	6	6	6	6	6	6	6	6	6	6	6	6	6	6	6	6	6	6	108	4	4	4	4	4	2	3	3	3	3	3	3	40	4	4	4	4	4	4	4	4	4	4
729	2024-09-21	2	2	4	3	5	1	5	5	5	5	5	5	5	4	5	5	5	5	5	5	5	5	5	4	88	3	3	3	3	3	3	3	3	3	3	3	3	36	3	3	3	3	3	3	3	3	3	3
730	2024-09-21	2	2	4	3	5	1	5	6	6	6	6	6	6	6	6	6	6	5	5	6	6	6	6	6	105	5	5	5	5	3	5	5	5	5	2	3	5	53	5	5	5	5	5	5	4	4	5	5
731	2024-09-21	2	2	4	3	5	1	6	6	5	5	5	5	5	5	6	5	5	5	5	6	5	5	5	5	94	4	5	4	4	4	3	4	4	4	4	3	4	47	4	4	4	4	4	5	2	3	4	4
732	2024-09-21	2	2	4	3	5	1	6	6	6	6	6	6	6	6	6	6	6	6	6	6	6	6	6	6	108	5	5	5	5	5	5	5	5	5	5	5	5	60	5	5	5	5	5	5	5	5	5	5
733	2024-09-21	1	2	4	3	5	1	5	6	6	4	5	4	5	6	6	6	6	5	5	5	4	5	5	4	92	4	3	4	3	3	3	3	4	4	3	4	3	41	3	4	4	4	4	4	4	4	4	5
734	2024-09-21	2	2	4	3	5	1	4	4	4	3	3	3	4	4	4	4	4	4	4	4	5	5	5	4	72	3	3	3	3	3	3	3	3	3	3	3	3	36	3	3	4	3	3	4	2	3	3	3
735	2024-09-21	1	2	4	3	2	1	4	4	4	4	4	4	4	4	5	4	4	4	4	4	4	4	4	4	73	3	3	3	3	3	3	3	3	3	3	3	3	36	3	3	3	3	3	3	3	3	3	3
736	2024-09-21	2	2	4	3	5	1	6	6	6	5	6	6	6	6	6	6	5	5	5	5	5	5	5	5	99	3	3	3	3	3	3	3	3	3	3	3	3	36	4	4	4	4	4	4	4	4	4	4
737	2024-09-21	2	2	1	3	5	1	6	6	6	6	5	6	6	6	6	6	6	6	6	6	6	6	6	6	107	5	5	5	5	5	5	5	5	5	3	2	4	54	5	4	5	5	4	5	5	5	5	5
738	2024-09-21	2	2	4	3	5	1	6	5	6	5	5	5	5	5	6	5	5	5	5	6	6	6	6	5	97	3	3	5	3	4	4	3	3	4	2	2	2	38	4	4	4	4	3	3	2	4	4	5
739	2024-09-22	2	2	4	3	5	1	4	4	6	2	4	4	6	6	6	6	6	6	6	6	6	6	6	6	96	5	5	5	5	5	5	5	5	5	5	1	5	56	5	5	5	5	5	5	5	5	5	5
740	2024-09-22	2	2	4	3	5	1	5	6	5	5	5	6	5	5	6	5	5	5	5	6	6	6	5	5	96	5	2	5	3	3	3	3	4	3	3	3	2	39	5	4	4	4	3	3	3	3	4	4
741	2024-09-22	2	2	4	3	5	1	4	5	5	4	3	5	5	5	5	5	5	5	5	5	5	6	6	6	89	5	4	4	4	4	4	5	5	5	5	5	5	55	5	5	5	5	5	5	5	5	5	5
742	2024-09-22	2	2	4	4	5	1	6	5	4	6	5	6	5	5	6	5	5	5	6	6	6	5	6	6	98	4	4	5	3	3	3	5	4	4	5	2	5	47	5	5	5	4	4	5	5	4	4	5
743	2024-09-22	2	2	4	3	5	1	6	6	5	4	6	6	6	6	6	6	6	6	6	6	6	6	6	6	105	5	5	5	5	5	5	5	5	5	5	4	5	59	5	5	4	5	5	5	5	5	5	5
744	2024-09-22	2	2	4	3	5	1	5	6	5	3	3	5	5	5	5	5	5	5	5	5	5	5	5	5	87	5	5	5	5	5	5	5	5	5	5	3	3	56	2	5	4	2	2	4	1	5	3	5
745	2024-09-23	1	2	6	4	5	1	6	6	5	5	5	6	6	6	6	6	6	6	6	6	6	6	6	6	105	5	5	5	5	5	5	5	5	5	5	1	5	56	5	5	5	5	5	5	5	5	5	5
746	2024-09-23	1	2	4	3	5	1	6	6	6	5	4	6	6	6	6	6	5	5	6	6	6	6	6	6	103	5	5	5	4	5	5	5	5	5	5	3	5	57	5	5	5	5	5	4	2	5	4	4
747	2024-09-23	1	3	3	4	5	1	5	5	6	1	5	6	6	6	6	6	6	6	6	4	6	6	6	6	98	4	5	5	5	5	5	5	5	5	5	5	5	59	4	3	5	5	5	5	5	5	5	5
748	2024-09-23	2	3	4	4	5	1	5	2	5	1	1	5	5	6	3	6	6	4	5	5	6	6	5	5	81	4	3	4	2	3	2	3	3	3	2	1	4	34	3	2	5	3	2	2	3	5	4	3
																										87.0949													41.4358
																										13.4395													9.5595
																														87.0949
																														13.4395
																														41.4358
																														9.5595
																														85.1979
																														15.2264
[truncated: 14 more columns]

## Sheet: Sheet2
2	3
2	2
1	3
2	2
2	3
2	4				描述统计
2	3					N	最小值	最大值	均值	标准 偏差	方差
1	3				Asa1	748	1	6	4.889	1.13233	1.282
2	3				Asa2	748	1	6	5.0535	0.9707	0.942
2	3				Asa3	748	1	6	4.9519	0.98603	0.972
1	3				Asa4	748	1	6	4.2487	1.23088	1.515
2	3				Asa5	748	1	6	4.3382	1.183	1.399
2	3				Asa6	748	1	6	4.8436	1.03532	1.072
1	3				As1	748	1	6	4.7219	1.00744	1.015
2	2				As2	748	1	6	4.8556	1.00893	1.018
1	2				As3	748	1	6	5.0334	0.97091	0.943
1	3				As4	748	1	6	4.8489	0.99256	0.985
1	3				As5	748	1	6	4.7981	1.00369	1.007
2	2				As6	748	1	6	4.5307	1.0669	1.138
1	3				As7	748	1	6	4.6484	1.03779	1.077
1	3				Asb1	748	1	6	5.0588	0.93383	0.872
1	3				Asb2	748	1	6	5.2045	0.98292	0.966
2	5				Asb3	748	1	6	4.9759	1.02418	1.049
1	2				Asb4	748	1	6	5.127	0.94489	0.893
1	3				Asb5	748	1	6	4.9666	0.9358	0.876
2	3				有效个案数（成列）	748			4.83859	1.02489
2	3
1	3
2	3
2	3
1	3
1	3
1	3
1	3				描述统计
1	3					N	最小值	最大值	均值	标准 偏差	方差
2	3				re1	748	1	5	3.6832	0.88563	0.784
2	3				re2	748	1	5	3.6618	0.92809	0.861
1	2				re3	748	1	5	3.8342	0.93528	0.875
1	3				re4	748	1	5	3.6671	0.94572	0.894
1	3				re5	748	1	5	3.5481	0.99481	0.99
2	3				r1	748	1	5	3.5147	1.02762	1.056
2	2				r2	748	1	5	3.4051	1.01808	1.036
1	3				r3	748	1	5	3.611	0.96373	0.929
1	3				r4	748	1	5	3.6711	0.93504	0.874
2	2				rb1	748	1	5	3.0749	1.20896	1.462
2	3				rb2	748	1	5	2.6578	1.24635	1.553
1	4				rb3	748	1	5	3.107	1.15785	1.341
1	3				有效个案数（成列）	748			3.453	1.0206
1	2								0.339845
2	3
2	3
1	4
2	2
2	5
2	2
1	2
1	2									M	SD	Shapiro–Wilk test	1	2	3
1	2								ACN	87.0949	13.4395	w=0.953; p<0.001***	1
1	6								ARE	41.4358	9.5595	w=0.969; p<0.001***	.612**	1
1	2								WCT	85.1979	15.2264	w=0.968; p<0.001***	.642**	.698**	1
2	2
1	2
1	2
2	2
1	2
1	2
1	2
1	2
2	2
2	2
1	2
2	2
1	2
1	2				相关性
2	1						ZA	ZR	ZC
2	2				ZA	皮尔逊相关性	1
2	2				ZR	皮尔逊相关性	.612**	1
1	2				ZC	皮尔逊相关性	.642**	.698**	1
2	2
2	2
2	2
2	2
2	2
1	2
2	2
2	2
2	2
1	2
2	2
2	2
2	2
2	2
2	2
1	2
2	2
2	2
2	2
1	2
2	2
2	2
2	2
2	2
2	2
2	2
2	2
2	2
2	2
2	2
2	2
2	2
2	2
1	2
1	2
1	2
2	2
2	2
2	2
2	2
1	2
2	2
2	2
2	2
2	2
1	2
2	2
2	2
2	2
1	2
2	2
2	2
2	2
2	2
2	2
2	2
1	2
2	2
1	2
1	2
1	2
1	2
2	2
1	2
2	2
2	2
2	2
2	2
2	2
1	2
2	2
2	2
2	2
1	1
2	2
2	2
2	2
1	2
1	2
2	2
2	2
2	2
2	2
1	2
2	2
2	2
2	2
2	2
1	2
2	2
2	2
2	2
2	2
2	2
2	1
2	2
2	2
1	2
2	2
1	2
1	2
2	2
1	2
1	2
1	3
1	2
2	4
1	2
2	2
2	2
1	2
1	2
2	2
2	2
1	2
1	2
2	2
1	2
2	2
1	2
2	2
2	2
1	2
1	2
1	2
1	2
1	1
1	2
1	2
1	3
1	2
1	2
1	2
1	2
1	2
2	2
1	3
1	2
1	2
1	2
1	2
1	2
2	2
1	2
2	2
1	2
1	2
2	2
1	2
2	2
2	2
1	2
1	2
2	2
2	2
2	2
1	2
1	2
2	2
2	2
2	2
1	2
2	2
2	2
1	1
1	2
1	2
1	2
2	2
1	2
2	2
2	2
2	2
1	2
1	2
2	2
2	2
1	2
1	2
1	2
1	2
2	2
1	2
1	2
1	2
2	2
1	5
2	2
2	2
2	2
2	2
1	2
2	2
1	7
1	2
2	2
2	2
2	2
2	2
2	2
2	2
2	2
2	2
2	2
2	2
2	2
2	2
2	2
2	2
2	2
2	2
2	2
2	2
2	2
2	2
2	2
2	2
2	2
1	2
2	2
1	2
2	2
2	2
2	2
2	2
2	2
2	2
2	2
1	2
1	2
2	2
2	2
2	2
1	1
2	2
2	2
2	2
2	2
2	2
2	2
2	2
2	2
2	2
2	2
2	2
1	2
2	2
2	2
2	2
2	2
2	1
2	2
2	2
2	2
2	2
2	2
1	2
2	2
2	2
2	2
2	2
1	2
2	2
2	2
2	2
2	2
2	2
2	2
2	2
2	2
2	2
2	2
2	2
2	2
2	2
2	2
2	2
2	2
2	2
2	2
2	2
2	2
2	2
2	2
2	1
2	2
2	2
2	2
2	2
2	2
2	2
2	2
1	2
2	2
2	2
2	2
2	2
2	2
2	2
2	2
2	2
2	2
2	2
2	2
2	2
2	2
2	2
2	2
2	2
1	2
2	2
2	2
2	2
2	2
2	4
2	2
2	2
2	2
2	2
2	2
2	2
2	2
2	2
2	2
2	2
2	2
2	2
2	2
1	2
2	2
2	2
2	2
2	2
2	1
1	2
2	2
2	2
2	2
2	2
2	2
2	6
2	2
1	2
2	2
2	2
2	1
2	2
2	2
2	2
2	2
2	2
2	2
2	2
1	2
2	2
2	2
2	2
2	1
2	2
2	2
2	2
2	2
2	2
2	2
2	2
1	2
2	2
2	2
2	2
2	2
2	2
2	2
2	2
2	2
2	2
2	2
2	2
2	2
2	2
2	2
2	2
2	2
2	2
2	1
2	2
2	2
1	2
1	2
2	2
1	2
2	2
2	2
2	2
2	2
1	6
2	2
2	2
2	2
2	2
2	2
2	2
2	1
2	2
2	2
2	2
2	2
2	2
2	2
2	2
2	2
2	2
1	2
2	2
2	2
2	2
2	2
2	2
2	2
2	2
2	2
2	2
2	2
1	2
2	2
2	2
2	2
2	2
2	2
2	2
2	2
2	2
2	2
2	2
2	2
2	2
2	2
1	2
2	2
2	2
2	2
2	2
1	2
2	2
2	2
2	2
2	2
2	2
1	2
2	2
2	2
2	2
1	2
1	2
2	2
2	2
1	2
1	2
2	2
2	2
2	2
2	2
2	2
2	2
2	2
2	2
2	2
2	2
2	2
2	2
2	2
2	7
2	2
1	2
1	2
2	2
2	2
2	2
2	2
2	4
2	2
2	2
2	2
2	2
2	2
2	2
2	2
2	2
2	2
2	2
2	2
2	2
2	2
1	2
2	2
2	2
2	2
2	2
2	2
2	2
2	2
2	2
2	2
2	2
2	2
2	2
2	2
2	2
1	2
2	2
2	1
2	2
2	2
2	2
2	2
2	2
2	2
2	2
2	2
2	2
2	2
2	2
2	2
2	2
2	2
2	2
1	2
2	2
2	2
2	2
2	2
1	2
2	2
1	2
2	2
2	2
2	2
1	2
2	2
2	2
2	2
2	2
2	2
2	2
2	2
2	2
2	2
2	2
2	2
2	2
1	2
2	2
2	2
2	2
2	2
2	2
2	2
2	2
2	2
2	2
2	2
2	2
2	2
2	2
2	2
2	2
2	2
2	2
2	2
2	2
2	1
2	2
2	2
1	2
2	2
2	2
2	2
2	2
2	2
2	2
2	2
2	2
2	2
1	2
2	2
2	2
2	2
1	3
2	2
1	2
2	2
2	2
2	2
2	2
1	2
2	2
2	2
2	2
1	2
1	2
2	2
2	2
2	2
2	2
2	2
2	2
2	2
2	2
1	2
2	2
2	2
2	2
2	2
2	2
2	2
2	2
2	2
2	2
2	2
2	2
2	2
2	2
2	2
2	2
2	2
2	2
2	2
1	2
2	2
1	2
2	2
1	2
1	2
2	2
2	2
2	2
2	2
2	2
2	2
2	2
2	2
2	2
2	2
2	2
2	2
1	2
2	2
1	2
2	2
2	2
2	2
2	2
2	2
2	2
2	2
2	2
2	2
1	2
1	2
1	3
2	3
